# Supplementary material for: Nucleosomes impede Cas9 access to DNA in vivo and in vitro
Source: eLife. 2016 Mar 17;5:e12677. doi: 10.7554/eLife.12677 (PMC4861601; doi:10.7554/eLife.12677)
Supplement: Supplementary file 1. — CRISPRi sgRNA annotations, activity scores, and target site MNase signal, related to Figure 1. DOI: http://dx.doi.org/10.7554/eLife.12677.013 [file elife-12677-supp1.xlsx]

## Sheet: Table_S1.txt
gene symbol	chromosome	PAM genomic coordinate [hg19]	strand targeted	sgRNA length (including PAM)	sgRNA sequence	FANTOM 5 TSS [Where P1 and P2 are >1kb apart, TSSs were treated separately and sgRNAs assigned to the closest TSS; otherwise, P1P2 indicates all coordinates are related to the P1 TSS]	Position relative to FANTOM5 TSS	Activity score	Target site MNase signal	Doench et al. Nat. Biotech. 2014 sgRNA sequence score
AARS	chr16	70323216	+	24	GCCCCAGGATCAGGCCCCGCG	P1P2	167	0.348892	0.191667	0.210287
AARS	chr16	70323296	+	24	GGCCGCCCTCGGAGAGCTCTG	P1P2	87	0.912409	0.325	0.529472
AARS	chr16	70323318	+	24	GACGGCGACCCTAGGAGAGGT	P1P2	65	0.997242	0.075	0.112214
AARS	chr16	70323362	+	24	GGTGCAGCGGGCCCTTGGCGG	P1P2	21	0.962154	0.108333	0.0371262
AARS	chr16	70323441	+	24	GCGCTCTGATTGGACGGAGCG	P1P2	-58	0.0193204	0.254167	0.0857601
AARS	chr16	70323466	+	24	GCGCGGCGGGGCACTTTCCGT	P1P2	-83	-0.0458166	0.208333	0.0418188
AARS	chr16	70323225	-	22	GGCTTCTCCAGGCCACGCG	P1P2	158	0.579759	0.1	0.656063
AARS	chr16	70323276	-	23	GAGCTTTCCCCCCAGTCTGC	P1P2	107	0.00831109	0.173913	0.133468
AARS	chr16	70323332	-	23	GAGGGCGGCCTACCTCTCCT	P1P2	51	0.824812	0.182609	0.112871
AARS	chr16	70323472	-	23	GTCCAATCAGAGCGCGCCGA	P1P2	-89	0.00421908	0.286957	0.390257
AARS	chr16	70323152	+	24	GTGTGGCCTTGCGTTCGCCCC	P1P2	231	0.393921	0	0.0473943
AARS	chr16	70323196	+	24	GTGGCCTGGAGAAGCCCAGTC	P1P2	187	0.192469	0.0666667	0.0338327
AARS	chr16	70323240	+	24	GGGAAAGCTCCGCAGCCGCAG	P1P2	143	0.189448	0.266667	0.200144
AARS	chr16	70323322	+	23	GGGGACGGCGACCCTAGGAG	P1P2	61	0.851107	0.0521739	0.438276
AARS	chr16	70323353	+	24	GGCCCTTGGCGGGGGACTCTG	P1P2	30	1.0406	0.108333	0.114162
AARS	chr16	70323368	+	23	GAATAGGTGCAGCGGGCCCT	P1P2	15	0.0770686	0.108696	0.0242539
AARS	chr16	70323225	-	23	GGGCTTCTCCAGGCCACGCG	P1P2	158	0.519605	0.0956522	0.656063
AARS	chr16	70323237	-	23	GCCACGCGGGGCCTGATCCT	P1P2	146	-0.0118222	0.169565	0.0124298
AARS2	chr6	44280792	+	21	GGGCCGAACCATACTGAT	P1P2	251	0.315951	0.27619	0.230162
AARS2	chr6	44281006	+	23	GGCTGCGGCGGGCCATTCGA	P1P2	37	0.861104	0.0956522	0.184485
AARS2	chr6	44281044	+	22	GCTACGATGGCAGCGTCAG	P1P2	-1	1.24713	0.0227273	0.0848225
AARS2	chr6	44281056	+	23	GTCACTGCCCGGAGCTACGA	P1P2	-13	0.891763	0.0869565	0.215028
AARS2	chr6	44280804	-	24	GAACTCCGCTCCCTATCAGTA	P1P2	239	0.241512	0.441667	0.310206
AARS2	chr6	44280878	-	23	GCCGCGGGGCCGCACGGAAG	P1P2	165	0.771396	0.269565	0.0173585
AARS2	chr6	44280944	-	24	GAAAGGCGGCCCTCACGGCCG	P1P2	99	0.04488	0	0.210034
AARS2	chr6	44280950	-	23	GGCCCTCACGGCCGAGGCCT	P1P2	93	-0.0276312	0	0.0386356
AARS2	chr6	44281016	-	24	GCCATGCGGGCGACCTTCGAA	P1P2	27	0.184202	0.1	0.147737
AARS2	chr6	44281087	-	24	GCTCCGGGCAGTGACTTTACG	P1P2	-44	0.384226	0.141667	0.347823
AATF	chr17	35306124	+	24	GCGCGTGCGAGTGCGCGGGAA	P1P2	-201	-0.0612021	0.0708333	0.0198586
AATF	chr17	35306178	+	23	GGAAGCGCGCAGAAGGTTGA	P1P2	-147	0.0578138	0.00869565	0.056713
AATF	chr17	35306366	+	24	GTAAATGTGCGGCCCAACCCC	P1P2	41	0.0936121	0.025	0.268053
AATF	chr17	35306169	-	24	GCACGCGCACACGCGCCCATA	P1P2	-156	0.0281302	0.1	0.0913406
AATF	chr17	35306286	-	24	GAAGTGGCCGGTCCAGAGCTG	P1P2	-39	0.963578	0.0625	0.118658
AATF	chr17	35306309	-	23	GGTGGCCTCCGCGCGGTCTC	P1P2	-16	1.21762	0	0.0193602
AATF	chr17	35306319	-	23	GCGCGGTCTCTGGCGGAGTC	P1P2	-6	0.0186658	0	0.0186971
AATF	chr17	35306340	-	23	GGGAATCGGATCAAGGCGAG	P1P2	15	0.818805	0.026087	0.13239
AATF	chr17	35306413	-	22	GCGCGAAGCGGAGTGGACC	P1P2	88	0.228625	0.168182	0.0312292
AATF	chr17	35306428	-	22	GACCGGGAGCTGGTGACGA	P1P2	103	0.345528	0.313636	0.113126
ABCB7	chrX	74375886	+	24	GTGAAGGGCAAGGGGACCTGT	P1P2	222	0.871585	0.2	0.1586
ABCB7	chrX	74375984	+	24	GTTAGCGGCTCAGGTCCGCAG	P1P2	124	0.943197	0.729167	0.555398
ABCB7	chrX	74376020	+	23	GGCACTCCGCGATTCTGATC	P1P2	88	0.441493	0.0956522	0.05286
ABCB7	chrX	74376070	+	23	GATGCATTCTTGGCGCTGGG	P1P2	38	0.772763	0.526087	0.803943
ABCB7	chrX	74376080	+	24	GCGCTGCTCGCGATGCATTCT	P1P2	28	0.521633	0.508333	0.00472338
ABCB7	chrX	74375871	-	23	GCTCTCTCTGCCCCGAGGTC	P1P2	237	0.00844345	0.265217	0.034326
ABCB7	chrX	74375893	-	24	GGAGGGCAACCTTTTCCCTAC	P1P2	215	0.105404	0.2	0.0763939
ABCB7	chrX	74375964	-	23	GTAGGCTCGAGCGGTTCCCA	P1P2	144	0.893056	0.452174	0.354622
ABCB7	chrX	74375992	-	24	GAGTTGATGTGGCCTCCACTG	P1P2	116	0.476077	0.8	0.603418
ABCB7	chrX	74376146	-	24	GGAACCGAGAGAAGAGGATTA	P1P2	-38	0.665153	0.1	0.0312363
ABCB7	chrX	74375959	+	24	GGCCACATCAACTCGGCGCCT	P1P2	149	-0.0309063	0.679167	0.0416094
ABCB7	chrX	74375946	-	24	GTCAGTGGCATCTCACCTGGT	P1P2	162	0.586422	0.4875	0.283627
ABCB7	chrX	74375964	-	24	GGTAGGCTCGAGCGGTTCCCA	P1P2	144	0.537864	0.454167	0.354622
ABCB7	chrX	74376019	-	23	GAGCCGCTAACAGAGACTAA	P1P2	89	1.16375	0.491304	0.601724
ABCB7	chrX	74376044	-	23	GGATCAGAATCGCGGAGTGC	P1P2	64	0.808661	0.0869565	0.213738
ABCC1	chr16	16043415	+	24	GCCTGGTTGGCCCGCGCGTCA	P1P2	-87	0.181066	0	0.0258013
ABCC1	chr16	16043482	+	23	GCTGGCGCTAGCGCTggcgg	P1P2	-20	0.969184	0	0.5822
ABCC1	chr16	16043488	+	25	GCCCGGCTGCTGGCGCTAGCGC	P1P2	-14	1.16411	0	0.0445336
ABCC1	chr16	16043545	+	24	Gatcgggcccggttgctggcg	P1P2	43	0.054592	0	0.193313
ABCC1	chr16	16043560	-	24	Gccgccgcccgcgccagcaac	P1P2	58	-0.0333171	0	0.193313
ABCC1	chr16	16043655	-	24	GCCGATGGCTCCGACCCGCTC	P1P2	153	0.585706	0	0.0170736
ABCC1	chr16	16043667	-	24	GACCCGCTCTGGGTACGTGCC	P1P2	165	0.135333	0	0.0422686
ABCC1	chr16	16043679	-	24	GTACGTGCCGGGGGCCGCGTG	P1P2	177	0.866708	0	0.0335431
ABCC1	chr16	16043687	-	23	GGGGGCCGCGTGAGGCCGGC	P1P2	185	0.720377	0	0.150467
ABCC1	chr16	16043722	-	25	GCCGGCGGGGAGGGAAAGCACC	P1P2	220	0.317453	0	0.0880304
ABCC4	chr13	95953393	+	24	GCTGCCCAAGCCCTCTGCGGC	P1P2	271	0.0563709	0	0.0150187
ABCC4	chr13	95953430	+	24	GGCGCCGCGGACGCACTCTCC	P1P2	234	1.02377	0	0.00821747
ABCC4	chr13	95953470	+	24	GTGAGTGTCCCCGCCCGAAAC	P1P2	194	0.6621	0	0.105041
ABCC4	chr13	95953641	+	24	GAGCCCCAGCATCCCTGCTTG	P1P2	23	1.00651	0	0.0610282
ABCC4	chr13	95953458	-	23	GAGTGCGTCCGCGGCGCCAG	P1P2	206	0.969716	0	0.290962
ABCC4	chr13	95953484	-	24	GCAGGGTGACCTGTTTCGGGC	P1P2	180	0.161423	0	0.0459989
ABCC4	chr13	95953540	-	24	GTTCGCGTCCTGCAGCGGGTT	P1P2	124	0.301618	0.0166667	0.0188806
ABCC4	chr13	95953561	-	24	GGGCTTCACCTCCTGGTACAC	P1P2	103	0.909537	0.1	0.14704
ABCC4	chr13	95953614	-	24	GccggggTCGCGCTGATCAGG	P1P2	50	0.906939	0	0.380817
ABCC4	chr13	95953716	-	23	GCCTGTGAAGCAGCCGCTTC	P1P2	-52	0.238265	0	0.0112536
ABCE1	chr4	146019125	+	24	GAGCCTTAGTCATTCTAACGC	P1P2	-370	0.0367781	0.65	0.130402
ABCE1	chr4	146019158	+	23	GCGCTTTCCTCAAGGCCGGT	P1P2	-337	-0.000400903	0.917391	0.684926
ABCE1	chr4	146019235	+	24	GCTTTTCTCCGACGTCGAGCG	P1P2	-260	-0.0361265	0.816667	0.545851
ABCE1	chr4	146019276	+	24	GTTTCGGCAAGCAGCCAGGTC	P1P2	-219	0.0990504	0.3125	0.00895025
ABCE1	chr4	146019317	+	24	GCCGTTGGCGAAGCCAGCTGC	P1P2	-178	2.50527	0.1	0.0470902
ABCE1	chr4	146019333	+	24	GCGACCCTTGTTCAACGCCGT	P1P2	-162	0.00227271	0.0875	0.158074
ABCE1	chr4	146019061	-	27	GACCACACAGTTGAGAGGAAGTTG	P1P2	-434	0.0452895	0.448148	0.298408
ABCE1	chr4	146019094	-	22	GCGCAACAGTAAGCCGTGT	P1P2	-401	0.204791	0.736364	0.111898
ABCE1	chr4	146019110	-	23	GTGTCGGCACCAGACTCTGT	P1P2	-385	0.28994	0.382609	0.133862
ABCE1	chr4	146019250	-	23	GCTAGGACCACGCTCGACGT	P1P2	-245	0.0642867	1.0913	0.544263
ACACA	chr17	35715882	+	24	GACCTGGAGAAACTGGGGCCA	P1P2	137	0.00724259	0	0.020901
ACACA	chr17	35715907	+	24	GGCCGGCCCAGAACCTGTGAC	P1P2	112	0.178159	0	0.291743
ACACA	chr17	35715980	+	24	GCCCAGCAGTTCCTCCACGCA	P1P2	39	0.809775	0	0.192733
ACACA	chr17	35716015	+	24	GTCAGCCATCGCCCGAGCCGC	P1P2	4	0.921722	0	0.194127
ACACA	chr17	35715826	-	24	GATCTGGATAGTGTGGAGCCC	P1P2	193	0.250477	0	0.21888
ACACA	chr17	35715847	-	23	GGCCGCGTGCGGGTGAGCGG	P1P2	172	1.22499	0	0.47035
ACACA	chr17	35715924	-	23	GGTCCCCGGTCACAGGTTCT	P1P2	95	0.301656	0	0.0160209
ACACA	chr17	35715967	-	23	GGGTGGCAACGTGTGCGGTC	P1P2	52	0.745798	0	0.0420058
ACACA	chr17	35716009	-	24	GTGGAGGAACTGCTGGGCGGG	P1P2	10	0.853287	0	0.0370623
ACACA	chr17	35716077	-	24	GGCCGGCCCGGCACACGGAGA	P1P2	-58	0.0628439	0	0.0142002
ACBD3	chr1	226374131	+	24	GCTGGAGCAGCGCTGGGGTTT	P1P2	242	0.486192	0	0.00577222
ACBD3	chr1	226374211	+	23	GTCGCGGCCCGGGCGCCTCA	P1P2	162	0.468096	0	0.132538
ACBD3	chr1	226374329	+	22	GACTCGAGGTGTCCGTCGA	P1P2	44	0.969485	0	0.083763
ACBD3	chr1	226374415	+	23	GTCAGCAGGAAGTCGATACG	P1P2	-42	0.604494	0	0.189495
ACBD3	chr1	226374447	+	23	GAAGTTCCGGTGTCGGTAAG	P1P2	-74	0.180916	0	0.177044
ACBD3	chr1	226374225	-	24	GGGCTGCTCCCCTGAGGCGCC	P1P2	148	0.0404919	0	0.0428921
ACBD3	chr1	226374251	-	23	GCGACCGGATCCAggtggcg	P1P2	122	-0.0159658	0	0.600327
ACBD3	chr1	226374381	-	24	GTTCAGCACCGCCGCCATCTC	P1P2	-8	0.952961	0	0.0366334
ACBD3	chr1	226374403	-	24	GGCTGCTGCACCTCCTCAGCG	P1P2	-30	1.07755	0	0.806915
ACBD3	chr1	226374463	-	22	GACCTCCGCTTACCGACAC	P1P2	-90	0.0115813	0	0.274882
ACTL6A	chr3	179280664	-	24	GCGGCGCAGCCGCATTCTGAT	P1P2	-105	0.00567613	0.2	0.24924
ACTL6A	chr3	179280720	-	24	GATAGGAGGAGCCAGCAAGTG	P1P2	-49	0.103269	0	0.227647
ACTL6A	chr3	179280783	-	23	GTGGGTGGCGGTGGAAGTTA	P1P2	14	0.338124	0.130435	0.0188563
ACTL6A	chr3	179280791	-	24	GCGGTGGAAGTTAAGGGAGTC	P1P2	22	0.217486	0.1625	0.00976456
ACTL6A	chr3	179280822	-	24	GCTCCTCGAGACTCGCAGTCG	P1P2	53	0.236938	0.554167	0.0949576
ACTL6A	chr3	179280860	-	22	GCCAGTTAGCCCTTAGGGT	P1P2	91	1.27619	2.02273	0.168102
ACTL6A	chr3	179280899	-	23	GCCATGAGCGGCGGCGTGTA	P1P2	130	0.82027	0.343478	0.027683
ACTL6A	chr3	179280922	-	23	GGGAGGTGAGTGAGTGCGGC	P1P2	153	0.0787164	0	0.276992
ACTL6A	chr3	179280944	-	24	GGACGAGAGAGCGCGCCTTTT	P1P2	175	0.0391219	0	0.0437535
ACTL6A	chr3	179280951	-	23	GAGCGCGCCTTTTCGGCGTG	P1P2	182	-0.0777114	0	0.0356806
ACTL6A	chr3	179280802	+	23	GGCCGCGACTGCGAGTCTCG	P1P2	33	0.494566	0.682609	0.106667
ACTL6A	chr3	179280849	+	24	GCCGGCGCGACTCCTACCCTA	P1P2	80	0.90354	2.0625	0.0688286
ACTL6A	chr3	179280783	-	24	GGTGGGTGGCGGTGGAAGTTA	P1P2	14	0.311316	0.129167	0.0188563
ACTL6A	chr3	179280944	-	23	GACGAGAGAGCGCGCCTTTT	P1P2	175	0.000781673	0	0.0437535
ACTL6A	chr3	179280953	-	21	GCGCCTTTTCGGCGTGTG	P1P2	184	0.0283828	0	0.0597848
ACTR10	chr14	58666892	+	23	GAAGAGGGTCGCAGTCTCCG	P1P2	-10	1.74785	0.0304348	0.671858
ACTR10	chr14	58666938	+	24	GCTCCCCAGGCCCTCGTAGAG	P1P2	36	0.748963	0.3	0.115615
ACTR10	chr14	58667020	+	23	GTCGAACACAGCTGGCGTCA	P1P2	118	0.227133	0.126087	0.0449135
ACTR10	chr14	58667079	+	24	GCGAGTCGGCGATGAGGACCC	P1P2	177	0.50319	0.104167	0.212602
ACTR10	chr14	58667094	+	24	GCCCGGAGCTGCCCAGCGAGT	P1P2	192	0.330769	0.0125	0.115724
ACTR10	chr14	58666897	-	23	GCGCCGAGACTTGTTGGCCG	P1P2	-5	0.0564064	0	0.810343
ACTR10	chr14	58666996	-	24	GACGGCGGTCGTGATCGACCT	P1P2	94	0.339295	0.541667	0.170313
ACTR10	chr14	58667050	-	24	GCCAGCTGTGTTCGACCCGAG	P1P2	148	0.352209	0.0541667	0.600818
ACTR10	chr14	58667057	-	24	GTGTTCGACCCGAGGGGAGGG	P1P2	155	0.201876	0.0291667	0.234728
ACTR5	chr20	37377138	+	24	GCGGCACGGGCGTCGCGGAAC	P1P2	12	0.947351	0	0.00130921
ACTR5	chr20	37377152	+	24	GCACTGGGTCCGGTGCGGCAC	P1P2	26	1.22522	0	0.0216819
ACTR5	chr20	37377078	-	24	GGGCGCGGTTTCGCGGCGTCT	P1P2	-48	0.0398408	0	0.00953924
ACTR5	chr20	37377101	-	24	GCGGACACTGCGCCGAGGGGC	P1P2	-25	-0.0880844	0	0.0122519
ACTR5	chr20	37377127	-	23	GGACGCGCGCTCCAAGATGG	P1P2	1	0.827432	0	0.521713
ACTR5	chr20	37377201	-	24	GAGGCCGGCCCGGTGGCACAC	P1P2	75	0.819733	0	0.0640411
ACTR5	chr20	37377234	-	24	GTACCGCTGGTGCTGGACAAC	P1P2	108	0.0628822	0	0.0185778
ACTR5	chr20	37377310	-	23	GCCGCGCCTGCAGTTCCGCG	P1P2	184	0.114845	0	0.918685
ACTR5	chr20	37377323	-	24	GTTCCGCGCGGTGTGCGCCCG	P1P2	197	0.311226	0	0.122124
ACTR5	chr20	37377329	-	23	GCGGTGTGCGCCCGCGGTCG	P1P2	203	0.235735	0	0.0183088
ACTR8	chr3	53916004	+	23	GGTGCCGGAGTCGCTGCAAG	P1P2	165	-0.0537495	0.195652	0.348946
ACTR8	chr3	53916025	+	23	GCGGCCCATCGTGCCCGCGC	P1P2	144	-0.0387245	0.869565	0.0211517
ACTR8	chr3	53916070	+	24	Gaaaggagaagggcggcgaga	P1P2	99	0.135454	0.3125	0.193313
ACTR8	chr3	53916088	+	23	GGGTGATACggagaacggaa	P1P2	81	0.612495	0.226087	0.164082
ACTR8	chr3	53916118	+	23	GTCTCCGGCCATAATGACCC	P1P2	51	1.07917	0.143478	0.260169
ACTR8	chr3	53916157	+	24	GCAGTCGTGGCTGCAGCGCTG	P1P2	12	0.978389	0	0.078767
ACTR8	chr3	53916171	+	24	GCCCTTCCATCCCGGCAGTCG	P1P2	-2	0.942439	0	0.0485278
ACTR8	chr3	53916239	+	24	GAGCCCTCTGGGGCGACTCCG	P1P2	-70	0.0527798	0	0.401948
ACTR8	chr3	53916043	-	23	GGCACCAGCGCGGGCACGAT	P1P2	126	0.058377	0.643478	0.0816998
ACTR8	chr3	53916235	-	24	GCCGGCTGCCCACAGTCAAGA	P1P2	-66	0.0678012	0	0.202924
ADAT2	chr6	143771665	+	23	GGGAGGTAGATGCTGCGGGG	P1P2	134	0.268364	1.0913	0.133966
ADAT2	chr6	143771685	+	24	GATGCACATGGTGAGGAGCCC	P1P2	114	0.0491686	1.90417	0.130429
ADAT2	chr6	143771734	+	24	GCGCGTGCTCGGTGTCGGCAG	P1P2	65	1.85009	1.09167	0.181442
ADAT2	chr6	143771746	+	22	GCTGCAAGCGGCGCGTGCT	P1P2	53	0.105586	0.4	0.0381046
ADAT2	chr6	143771757	+	24	GGCACCCAAGCCAGCTGCAAG	P1P2	42	0.305987	0.1125	0.586079
ADAT2	chr6	143771782	+	24	GGTGGCTGGGTATGGAGGCGA	P1P2	17	0.843923	0	0.00806137
ADAT2	chr6	143771797	+	24	GCTCTGTAGCTGAGTGGTGGC	P1P2	2	0.0907764	0.0375	0.0172889
ADAT2	chr6	143771639	-	23	GAACGTTTGCTCAAATGCCG	P1P2	160	0.0877126	0.1	0.823137
ADAT2	chr6	143771849	-	24	GCAGAGGAGGAGCGCGGGCAG	P1P2	-50	0.0805425	0.1	0.0604904
ADAT2	chr6	143771859	-	23	GCGCGGGCAGCGGAACGCGG	P1P2	-60	-0.0382824	0.0782609	0.342766
ADO	chr10	64564485	+	24	GCCCGCACCTACGACGGTGGC	P1P2	-230	-0.0375126	0	0.0362482
ADO	chr10	64564720	+	23	GCTGCCCCCAGCCCGGGTCG	P1P2	5	-0.0632331	0	0.14037
ADO	chr10	64564527	-	22	GGCCGCATGAATGGAGCGC	P1P2	-188	0.102234	0	0.188017
ADO	chr10	64564623	-	24	GTGCGCGTGCGCGCTCAGAGG	P1P2	-92	0.160478	0	0.089806
ADO	chr10	64564643	-	24	GGGGCTCAAGGCGAGCGCGCC	P1P2	-72	0.108358	0	0.027456
ADO	chr10	64564669	-	24	GTTGCGGGCGCGTGGCTGCTG	P1P2	-46	0.214922	0	0.0621359
ADO	chr10	64564696	-	24	GCGGCGGTGCCGCGCGCCCGA	P1P2	-19	0.0048889	0	0.191825
ADO	chr10	64564701	-	24	GGTGCCGCGCGCCCGACGGGC	P1P2	-14	0.0824422	0	0.0528096
ADO	chr10	64564711	-	24	GCCCGACGGGCCGGTGGTTGC	P1P2	-4	0.29917	0	0.00152053
ADO	chr10	64564781	-	24	GGACCGCAAGGGGCGGAGGAA	P1P2	66	2.48591	0	0.0234436
ADPRH	chr3	119298148	+	23	Gcctcttagaatggttgtta	P1P2	-496	-0.0368771	0.734783	0.193313
ADPRH	chr3	119298264	+	25	GTCCGACTTTGTAGGACTGTAG	P1P2	-380	0.214504	0.6	0.19876
ADPRH	chr3	119298312	+	25	GTCAGTGACTCCCGTGTGGCCC	P1P2	-332	0.581471	0.3	0.143054
ADPRH	chr3	119298353	+	25	GAATGTGGCGGCACCGGAAAGC	P1P2	-291	0.451863	0.136	0.0431162
ADPRH	chr3	119298491	+	22	GCGCTGAGTGAGCTAATCT	P1P2	-153	1.17748	0.0772727	0.0112882
ADPRH	chr3	119298534	+	23	GATAAGCAGGGTGGCGGCGA	P1P2	-110	0.821914	0	0.199941
ADPRH	chr3	119298540	+	24	GTCCCCAGATAAGCAGGGTGG	P1P2	-104	-0.0291123	0	0.24248
ADPRH	chr3	119298546	+	24	GGGACTGTCCCCAGATAAGCA	P1P2	-98	0.554911	0	0.818442
ADPRH	chr3	119298567	+	24	GGAGCCGGGTCACCGGGTTCC	P1P2	-77	0.366562	0	0.00715334
ADPRH	chr3	119298594	+	23	GGGTGGACGAGGGCGCGGGT	P1P2	-50	0.583348	0	0.0427413
ADPRH	chr3	119298615	+	24	GGGAAGAGGCCTTGGCTGCTG	P1P2	-29	0.835761	0	0.16627
ADPRH	chr3	119298651	+	23	GCGAGCGACGGGCGTGGCGC	P1P2	7	0.986759	0	0.0818018
ADPRH	chr3	119298657	+	24	GGAACGCGCGAGCGACGGGCG	P1P2	13	0.494459	0	0.131869
ADPRH	chr3	119298663	+	23	GGACTGGAACGCGCGAGCGA	P1P2	19	0.315242	0	0.448528
ADPRH	chr3	119301129	+	23	GGGCATCCAAGCCGCCCAGC	P1P2	2485	0.171106	1.46087	0.0427611
ADPRH	chr3	119298316	-	24	GCACGGGCGAAGGCGTCAGCC	P1P2	-328	0.10431	0.329167	0.0220591
ADPRH	chr3	119298364	-	24	GCCAGGCGAGAGCCGGCTTTC	P1P2	-280	0.713828	0.2625	0.0348193
ADPRH	chr3	119298388	-	23	GCCGCCACATTCCGGGCACC	P1P2	-256	0.365564	0.0565217	0.028759
ADPRH	chr3	119298412	-	25	GCTCCGGGCTCTTCAGAGCATT	P1P2	-232	-0.15525	0.184	0.0324254
ADPRH	chr3	119301040	-	23	GGAGAAGTATGTGGCTGCTA	P1P2	2396	0.0315877	0.956522	0.146519
ADPRH	chr3	119301068	-	24	GAGTGCAGCTGGAGATGCCCT	P1P2	2424	0.230315	0.983333	0.174604
ADPRH	chr3	119301081	-	24	GATGCCCTGGGGTACTACAAT	P1P2	2437	-0.140794	0.9	0.0574644
ADPRH	chr3	119301127	-	22	GAGAAGATACACCGGCAGT	P1P2	2483	0.0663937	1.54091	0.122702
ADPRH	chr3	119301161	-	23	GGCTTGGATGCCCTAGACGT	P1P2	2517	0.198677	1.67391	0.209858
ADPRH	chr3	119301165	-	22	GGATGCCCTAGACGTGGGA	P1P2	2521	0.0816051	1.72273	0.116229
ADPRM	chr17	10600917	+	23	GTAACAGCGCCACCAACGAG	P1P2	-57	0.964221	0	0.829219
ADPRM	chr17	10600945	+	23	GGCTGAAAGGCCTCTGACTA	P1P2	-29	1.1455	0	0.0561238
ADPRM	chr17	10601102	+	24	GCGCTTGGGGCCGCCTTGCCT	P1P2	128	0.039258	0	0.0215958
ADPRM	chr17	10601132	+	23	GAAGCCCACGACCAAAGCGG	P1P2	158	0.0231586	0.0478261	0.659773
ADPRM	chr17	10600957	-	23	GTTACATAGCCCGTAGTCAG	P1P2	-17	0.513214	0	0.426672
ADPRM	chr17	10600988	-	24	GCCCAGGGGCCGGCGCACGGT	P1P2	14	0.269658	0	0.0738228
ADPRM	chr17	10601011	-	24	GTAGTTCCCTGCGGCTGGAGG	P1P2	37	0.890283	0	0.115139
ADPRM	chr17	10601031	-	24	GCGGGTCTGGCGCGGGCTGGG	P1P2	57	0.186429	0	0.0413242
ADPRM	chr17	10601064	-	24	GCCGCGGGACAGCGGAGCGCC	P1P2	90	0.0317128	0	0.0417898
ADPRM	chr17	10601082	-	24	GCCGGGAAGGGGGCTGCCTTA	P1P2	108	0.444316	0	0.0238837
ADSL	chr22	40742458	+	22	GGGCGGGACTTCCTTCACG	P1P2	-85	0.00241249	0.00909091	0.504341
ADSL	chr22	40742501	+	23	GAAGAGCGGAAGCGGAAACC	P1P2	-42	0.130114	0.0608696	0.0174894
ADSL	chr22	40742607	+	24	GCTGGCATAGCGGGAGGCAAG	P1P2	64	0.100724	0.3375	0.067286
ADSL	chr22	40742631	+	24	GCTAAACACGAAGCACATCTC	P1P2	88	0.00573338	0.691667	0.204862
ADSL	chr22	40742707	+	24	GCCCGGGATCCGTTACCTGCT	P1P2	164	0.607619	0	0.129019
ADSL	chr22	40742556	-	24	GTCCACCCTGGCGGGGTCGCA	P1P2	13	1.14065	0.1	0.198595
ADSL	chr22	40742584	-	24	GATGGCGGCTGGAGGCGATCA	P1P2	41	0.684613	0.220833	0.0129254
ADSL	chr22	40742660	-	22	GTGCTTCGTGTTTAGCGAC	P1P2	117	0.00280907	0.745455	0.414207
ADSL	chr22	40742681	-	23	GGTATAAATTCCGGACATGG	P1P2	138	0.122925	0.447826	0.573506
ADSL	chr22	40742737	-	23	GTAACGGATCCCGGGCTGAG	P1P2	194	0.916561	0	0.475654
ADSL	chr22	40742501	+	24	GGAAGAGCGGAAGCGGAAACC	P1P2	-42	0.0679781	0.0625	0.0174894
ADSL	chr22	40742678	-	24	GACAGGTATAAATTCCGGACA	P1P2	135	-0.0581272	0.529167	0.143566
ADSL	chr22	40742729	-	24	GCCGAGCAGGTAACGGATCCC	P1P2	186	0.94279	0	0.0596024
ADSS	chr1	244615289	+	24	GGTACCCCCTTGAGCGGGCTG	P1P2	-90	0.470805	0	0.212474
ADSS	chr1	244615321	+	24	GCTGCCGAGGCCGGCCTGCGC	P1P2	-122	0.453111	0	0.00177159
ADSS	chr1	244615389	+	23	GAAGGGGCGTGGCCTCGGTC	P1P2	-190	0.0834749	0	0.0410008
ADSS	chr1	244615406	+	24	GTGGCGCGCCAGGCCGCGGAA	P1P2	-207	0.156686	0	0.123839
ADSS	chr1	244615191	-	23	GAGCGAACTGAACTGCTCTG	P1P2	8	1.40189	0.0739131	0.833802
ADSS	chr1	244615211	-	24	GCGGCCGCCAGCCACATGCAG	P1P2	-12	1.12731	0.0583333	0.269595
ADSS	chr1	244615421	-	24	GGCCACGCCCCTTCCGCGGCC	P1P2	-222	0.0116382	0	0.0261322
ADSS	chr1	244615458	-	23	GCAAACCTCGCGAGCGGAAA	P1P2	-259	-0.0119247	0	0.145934
ADSS	chr1	244615468	-	24	GCGAGCGGAAAAGGTCAGGGG	P1P2	-269	0.0330872	0	0.225761
AFG3L2	chr18	12377054	+	24	GCGCACCGCTGTTTGCGGCTG	P1P2	145	0.0585458	0	0.00674817
AFG3L2	chr18	12377060	+	24	GCCATGGCGCACCGCTGTTTG	P1P2	139	0.14578	0	0.208455
AFG3L2	chr18	12377089	+	23	GTCCCGGGCCGAGAGGGCCA	P1P2	110	0.627849	0	0.217092
AFG3L2	chr18	12377216	+	24	GGAGACGCCGCGTTGAGAGCT	P1P2	-17	0.464946	0	0.0115392
AFG3L2	chr18	12377251	+	24	GCCGACGTCAGCGCGCCGGGG	P1P2	-52	-0.00537862	0	0.0538445
AFG3L2	chr18	12377256	+	24	GAGACGCCGACGTCAGCGCGC	P1P2	-57	0.0277618	0	0.254851
AFG3L2	chr18	12377150	-	24	GCAGGCGACGACTGGCGGCCT	P1P2	49	0.0426616	0	0.0150617
AFG3L2	chr18	12377163	-	24	GGCGGCCTCGGGAAGCGGGCT	P1P2	36	0.220261	0	0.0520501
AFG3L2	chr18	12377232	-	24	GAGGAGCCCAAGCTCTCAACG	P1P2	-33	1.90721	0	0.81314
AFG3L2	chr18	12377332	-	24	GTGCAGAAGACAGGACCAAAT	P1P2	-133	-0.0208642	0	0.12105
AGPS	chr2	178257321	+	23	GCGCTCCCTTGTCACGCCTC	P1P2	-202	0.403723	0.156522	0.102877
AGPS	chr2	178257400	+	22	GGCAGCCACCGCGGCGACT	P1P2	-123	0.0878778	0	0.0242463
AGPS	chr2	178257482	+	23	GTGCTGCCGCCCGGAACCGC	P1P2	-41	0.067928	0	0.0458522
AGPS	chr2	178257511	-	24	GTTCCGGGCGGCAGCACAAGG	P1P2	-12	1.29918	0	0.439782
AGPS	chr2	178257520	-	24	GGCAGCACAAGGCGGTAGCCA	P1P2	-3	0.771491	0	0.246622
AGPS	chr2	178257597	-	22	GTCTGCAGCGGACCGGGAC	P1P2	74	0.0548233	0	0.0547582
AGPS	chr2	178257621	-	24	GACCCGGACCCGGACCGCGCC	P1P2	98	0.0162758	0	0.028784
AGPS	chr2	178257627	-	24	GACCCGGACCGCGCCGGGCGG	P1P2	104	0.114213	0	0.0823901
AGPS	chr2	178257644	-	24	GCGGAGGCTGCGGGTTCTCTC	P1P2	121	0.779839	0	0.0410372
AGPS	chr2	178257656	-	24	GGTTCTCTCTGGCCATCTGCT	P1P2	133	0.920984	0	0.544889
AIFM1	chrX	129299613	+	23	GCCGAAATGTTCCGGTGTGG	P1P2	60	0.16161	0.373913	0.0962454
AIFM1	chrX	129299638	+	24	GAAGGAGGAGGTCCCGAATAG	P1P2	35	0.998718	1.25	0.23657
AIFM1	chrX	129299709	+	24	GTGTGAAGAGACTGGGGGAGC	P1P2	-36	0.80574	0.5	0.0164209
AIFM1	chrX	129299718	+	24	GTAATGTGCGTGTGAAGAGAC	P1P2	-45	1.04008	0.370833	0.029877
AIFM1	chrX	129299870	+	21	GCAAATCCTCTCGCCGTG	P1P2	-197	-0.10462	0	0.721328
AIFM1	chrX	129299612	-	23	GCTTCAAAGCACCCGCCGCC	P1P2	61	0.063004	0.404348	0.447225
AIFM1	chrX	129299803	-	24	GAGAAGCCGGCCTGCTAGAGC	P1P2	-130	0.961202	0.1	0.0178111
AIFM1	chrX	129299826	-	24	GGGAAGGGGAACGGCGACCGG	P1P2	-153	0.378577	0.1	0.376881
AIFM1	chrX	129299839	-	22	GACCGGAGGCCTACTGCGC	P1P2	-166	0.771355	0.0590909	0.0313675
AIFM1	chrX	129299884	-	24	GCGATTGGTCCGCACGGCGAG	P1P2	-211	0.0970812	0	0.315965
AKT2	chr19	40770939	+	25	GTGGTCATCTGGGCAGGAGAGC	P1P2	20272	0.289062	1.164	0.0538189
AKT2	chr19	40770951	+	24	GGACTCCTTCAGTGGTCATCT	P1P2	20260	0.000279929	1.22917	0.043412
AKT2	chr19	40770973	+	24	GCTGCTTATGCCCCCATTTCG	P1P2	20238	-0.169653	1.225	0.128383
AKT2	chr19	40771003	+	24	GAGCCAGCATTCCGCAGCCCC	P1P2	20208	0.0180229	0.291667	0.0371148
AKT2	chr19	40771026	+	24	GCGGAGGGTCTTACCAGCCTG	P1P2	20185	-0.139354	0.516667	0.276633
AKT2	chr19	40771141	+	25	GGTGTCTGTCATCAAAGAAGGC	P1P2	20070	0.0860113	0.444	0.361643
AKT2	chr19	40791086	+	23	GCTGGGCGGCTGCCGGTGAC	P1P2	125	0.760503	0	0.0149283
AKT2	chr19	40791108	+	24	GGGGGTAGAGCCCCGCCGGAG	P1P2	103	0.185802	0	0.0562667
AKT2	chr19	40791129	+	22	GCGCAGCGTGGCGATGGGC	P1P2	82	0.175968	0	0.0230411
AKT2	chr19	40791235	+	22	GCCGCGCCGTGCTAGCCGT	P1P2	-24	0.32564	0	0.0665958
AKT2	chr19	40791298	+	23	GGTATTTCCGTCCAgagggt	P1P2	-87	1.25568	0	0.435523
AKT2	chr19	40771036	-	25	GCGGAATGCTGGCTCCTCAGGC	P1P2	20175	0.304859	0.248	0.118726
AKT2	chr19	40771138	-	23	GCGGCCTCTTACCACGCTTG	P1P2	20073	0.0373544	1.02609	0.0475858
AKT2	chr19	40771206	-	22	GGTACGCTGTCACCTAGCT	P1P2	20005	-0.0480906	0.777273	0.121919
AKT2	chr19	40771217	-	25	GTCACCTAGCTCGGGACAGCTC	P1P2	19994	0.00840934	0.7	0.0216345
AKT2	chr19	40791031	-	23	GCCCATCGCGGCACCGCGGG	P1P2	180	0.50251	0	0.207816
AKT2	chr19	40791053	-	24	GGCCCGGACGCGACCATCGTG	P1P2	158	0.165529	0	0.144388
AKT2	chr19	40791077	-	22	GGCGTTCGGGGACACGCGC	P1P2	134	0.4986	0	0.112628
AKT2	chr19	40791096	-	24	GCTGGCGCACTCACCTGTCAC	P1P2	115	0.895292	0	0.1183
AKT2	chr19	40791188	-	23	GTGTTTCCcggcagcggcaa	P1P2	23	0.849027	0	0.317469
ALAD	chr9	116163331	+	22	GTCCCGTGGAGCGTTTGTT	P1P2	198	0.187019	0.2	0.0794202
ALAD	chr9	116163344	+	24	GCAGCCGTGCACGGAGTCCCG	P1P2	185	0.110362	0.120833	0.233422
ALAD	chr9	116163369	+	24	GCTGTGCGCCTGAAGCCCTGG	P1P2	160	0.273016	0.0541667	0.254889
ALAD	chr9	116163459	+	24	GGGCTGGATGCGGGGAGATAG	P1P2	70	0.301055	0.429167	0.0958771
ALAD	chr9	116163490	+	24	GCCGGGAGCCCTTAGGGAGGC	P1P2	39	0.837857	0.404167	0.0185482
ALAD	chr9	116163498	+	24	GAGCAGCGGCCGGGAGCCCTT	P1P2	31	1.13906	0.329167	0.110709
ALAD	chr9	116163558	+	23	GAGCCCCCCCCGCTCTTACG	P1P2	-29	0.515879	0.1	0.622017
ALAD	chr9	116163384	-	23	GGCTGCACCGCCAGGGCTTC	P1P2	145	0.230771	0.0913043	0.00265625
ALAD	chr9	116163546	-	23	GTCACCGCTGTCTCCCGCTC	P1P2	-17	1.02308	0.117391	0.116216
ALAD	chr9	116163652	-	23	GCCCCCTGAAGGCGGTCTTC	P1P2	-123	0.0163986	0	0.00636867
ALG13	chrX	110924330	+	24	GAAATCCGTAATggccgccag	P1P2	-137	-0.0534322	0.179167	0.287024
ALG13	chrX	110924340	+	24	GAGGGAGGCGGAAATCCGTAA	P1P2	-127	0.0452261	0.1875	0.205944
ALG13	chrX	110924393	+	24	GGGCCGGATATGACGCAACTG	P1P2	-74	-0.0360109	0	0.260039
ALG13	chrX	110924490	+	24	GGCGCCGACACACACGCAATG	P1P2	23	0.342233	0.2875	0.444223
ALG13	chrX	110924571	+	24	GGCTGGCAGTATGGCCGGAGA	P1P2	104	1.34177	0.1625	0.11725
ALG13	chrX	110924612	+	23	GGGTTTCTTTCCGAGCGCGA	P1P2	145	0.0421498	0.1	0.577081
ALG13	chrX	110924371	-	24	GATTTCCGCCTCCCTCACAGA	P1P2	-96	0.910601	0.158333	0.364165
ALG13	chrX	110924392	-	23	GGCAGTCACTGCAACGTGCG	P1P2	-75	0.747632	0.0130435	0.122521
ALG13	chrX	110924435	-	23	GCCCTTGCGATCAGGGCTTG	P1P2	-32	0.209878	0	0.0524555
ALG14	chr1	95538240	+	24	GTGCACCGCGACGCTCTTCCC	P1P2	196	0.327281	0.0291667	0.0430364
ALG14	chr1	95538285	+	22	GGAGGCGACTGTCGGACTT	P1P2	151	0.152451	0.195455	0.194876
ALG14	chr1	95538302	+	22	GGTCCGGTAAGTATCGAGG	P1P2	134	0.753904	0.254545	0.530019
ALG14	chr1	95538352	+	23	GTTCCATGGACGTTACGCCC	P1P2	84	0.805259	1.87391	0.257081
ALG14	chr1	95538385	+	24	GTTTTCCTAATCCTGCGAATA	P1P2	51	-0.00564804	0.954167	0.00656194
ALG14	chr1	95538489	+	24	GTTGTGAACTTTGACAGCGGC	P1P2	-53	0.0702611	0.075	0.186143
ALG14	chr1	95538270	-	23	GAGCGTCGCGGTGCACTCTG	P1P2	166	0.371988	0	0.147258
ALG14	chr1	95538320	-	23	GTCGCCTCCTCGATACTTAC	P1P2	116	0.193793	0.252174	0.339526
ALG14	chr1	95538487	-	23	GCGCATGCGTCCAACTTCCG	P1P2	-51	0.0203852	0.0956522	0.70379
ALG14	chr1	95538540	-	24	GGTGCCGAAGCGACTCAAACG	P1P2	-104	1.44084	0	0.693274
ALKBH8	chr11	107436173	+	24	GAGGCGCCCTTGGTGCAGTGT	P1P2	270	1.08893	0.870833	0.0589258
ALKBH8	chr11	107436184	+	24	GATGGATCCCAGAGGCGCCCT	P1P2	259	0.526075	0.616667	0.0270201
ALKBH8	chr11	107436193	+	24	GGGAAAGGGGATGGATCCCAG	P1P2	250	0.816411	0.5125	0.444596
ALKBH8	chr11	107436203	+	28	GGGCTGAGAACCTAGGGAAAGGGGA	P1P2	240	-0.100546	0.332143	0.496445
ALKBH8	chr11	107436209	+	26	GCTAGGGCTGAGAACCTAGGGAA	P1P2	234	0.976796	0.257692	0.044204
ALKBH8	chr11	107436229	+	28	GTCTTCTCTATCCGCCTTGCCAGCT	P1P2	214	0.200469	0.1	0.00790211
ALKBH8	chr11	107436242	-	24	GGTTCTCAGCCCTAGCTGGCA	P1P2	201	0.802114	0.158333	0.0443179
ALKBH8	chr11	107436259	-	24	GGCAAGGCGGATAGAGAAGAC	P1P2	184	0.924158	0.1	0.43575
ALKBH8	chr11	107436265	-	24	GCGGATAGAGAAGACCGGAAG	P1P2	178	0.934278	0.1	0.159206
ALKBH8	chr11	107436276	-	26	GAAGACCGGAAGAGGCTGAAAAG	P1P2	167	0.102239	0.115385	0.358371
ALYREF	chr17	79849212	+	24	GcggAGGCGGCAGGAACCGAC	P1P2	226	0.956936	0	0.415628
ALYREF	chr17	79849244	+	24	GAACCGGCCGGCCATcgcccg	P1P2	194	0.515498	0	0.266183
ALYREF	chr17	79849261	+	24	GGCGGCGGGCCCATCCGGAAC	P1P2	177	1.25623	0	0.0581927
ALYREF	chr17	79849280	+	23	GccgcgcgAGTGAATCGAGG	P1P2	158	0.379378	0	0.580446
ALYREF	chr17	79849384	+	24	GACGACATCATTAAACTGAAC	P1P2	54	0.0424361	0	0.16502
ALYREF	chr17	79849465	+	23	GTGCCGGCGTGCTGACGCGC	P1P2	-27	0.131342	0	0.0448811
ALYREF	chr17	79849324	-	24	Gcggcctgcgccccaccgccg	P1P2	114	0.156021	0	0.193313
ALYREF	chr17	79849440	-	24	GTCCATTTTGTCGGCCATGGC	P1P2	-2	0.00888129	0	0.0978227
ALYREF	chr17	79849451	-	23	GGCCATGGCGGGCGCGGAAT	P1P2	-13	0.223001	0	0.0113305
ALYREF	chr17	79849458	-	24	GGCGGGCGCGGAATCGGGCAT	P1P2	-20	0.786838	0	0.375848
ANAPC13	chr3	134204764	+	24	GGTTTCCAGCGCCCCCGGCCT	P1P2	51	-0.00257041	0.0333333	0.0929948
ANAPC13	chr3	134204787	+	23	GCGGTGGCCGGGTGCCGGTA	P1P2	28	1.10106	0	0.00394257
ANAPC13	chr3	134204803	+	22	GAGCAAGCGTCTGCCGCGG	P1P2	12	0.778129	0	0.154937
ANAPC13	chr3	134204841	+	24	GCAGACACGTGATGCGGGGGA	P1P2	-26	0.0526882	0.1	0.0407851
ANAPC13	chr3	134205394	+	23	GCGCAGCTCGCTCGCCCACC	P1P2	-579	0.0173269	0.0565217	0.0824862
ANAPC13	chr3	134205417	+	25	GTCCGCCGGGGAAGGTGAGTAC	P1P2	-602	-0.0391301	0.056	0.0123563
ANAPC13	chr3	134205433	+	23	GAAAAGGAAGGTGGGTCCGC	P1P2	-618	0.0578439	0	0.04821
ANAPC13	chr3	134205445	+	22	GTCTCTCCGCTGAAAAGGA	P1P2	-630	0.000524231	0.0363636	0.284964
ANAPC13	chr3	134204614	-	25	GTACCAAACGTGGAAGCGGAGA	P1P2	201	0.217712	0.092	0.117674
ANAPC13	chr3	134204625	-	24	GAAGCGGAGACGGGGAGGTCT	P1P2	190	0.0695453	0.0416667	0.0172835
ANAPC13	chr3	134204710	-	25	GTAAAGTGACAGCCTCGGCCGA	P1P2	105	-0.039702	0.996	0.0239337
ANAPC13	chr3	134204719	-	23	GCCTCGGCCGATGGGAATAG	P1P2	96	0.182714	0.804348	0.257724
ANAPC13	chr3	134204776	-	23	GCCTCCAAAACCTAGGCCGG	P1P2	39	0.453645	0.134783	0.190622
ANAPC13	chr3	134204795	-	22	GGGCGCTGGAAACCCTTAC	P1P2	20	1.12081	0	0.221212
ANAPC13	chr3	134205401	-	24	GCGCTTCGGAGAGTGGCCAGG	P1P2	-586	0.0206249	0.0333333	0.142644
ANAPC13	chr3	134205436	-	24	GCGCCCAGTACTCACCTTCCC	P1P2	-621	0.168261	0.0791667	0.153168
ANAPC13	chr3	134205515	-	23	GCTGTCTAGCTAGCGCTGTT	P1P2	-700	0.0381786	0.0652174	0.218589
ANAPC13	chr3	134205531	-	22	GTTGGGACTACTTCATTCA	P1P2	-716	0.0966834	0.472727	0.120159
ANAPC13	chr3	134205538	-	24	GACTACTTCATTCACGGCACA	P1P2	-723	-0.0426831	0.65	0.0655805
ANAPC13	chr3	134205559	-	22	GGGACCCGCTCATTTAGTG	P1P2	-744	0.0689569	0.854545	0.14006
ANAPC4	chr4	25378925	+	24	GGCAGACTAACACGGCCCCAG	P1P2	19	0.413682	0	0.385632
ANAPC4	chr4	25379106	+	24	GACCAGGAAAATAATCTCCTG	P1P2	200	0.237859	0.00833333	0.15453
ANAPC4	chr4	25378914	-	25	GCTGTGGCGCGCGGCCGGCAGA	P1P2	8	1.03027	0	0.133515
ANAPC4	chr4	25378954	-	24	GGGCCGTGTTAGTCTGCCGGT	P1P2	48	1.00659	0	0.216676
ANAPC4	chr4	25378966	-	25	GTCTGCCGGTGGGGACTCTTGC	P1P2	60	0.625784	0.032	0.0903092
ANAPC4	chr4	25378972	-	23	GTGGGGACTCTTGCAGGTAC	P1P2	66	0.963143	0.0652174	0.0845084
ANAPC4	chr4	25378993	-	23	GGCGCGGTCGGGGCTCCTCG	P1P2	87	0.607496	0.217391	0.335418
ANAPC4	chr4	25379001	-	25	GTCGGGGCTCCTCGTGGAGAGC	P1P2	95	0.00847575	0.252	0.00781429
ANAPC4	chr4	25379027	-	24	GCTCCTGCCGGCCTCTGACTG	P1P2	121	0.023378	0.683333	0.0578139
ANAPC4	chr4	25379092	-	25	GTTTCCCATCCTTCCGGGTGGT	P1P2	186	0.00806432	0.324	0.0545864
ANAPC5	chr12	121789966	+	24	GTCAGCCTCATGGAGCGGCGG	P1P2	238	0.650337	0.0916667	0.322571
ANAPC5	chr12	121789972	+	24	GGCGCCGTCAGCCTCATGGAG	P1P2	232	1.01527	0.145833	0.291386
ANAPC5	chr12	121790000	+	24	GCTGAACGAGATGAGCCGCAC	P1P2	204	0.612327	1.04167	0.0773966
ANAPC5	chr12	121790034	+	24	GGGTGACGCCGTACAAGATCG	P1P2	170	0.456702	1.32083	0.726559
ANAPC5	chr12	121790069	+	24	GGTTGTGCACGCCAATGTGTT	P1P2	135	0.245151	1.775	0.156749
ANAPC5	chr12	121790149	+	23	GCGGGCCCGAGACTTAGTCT	P1P2	55	0.303704	0.5	0.0836784
ANAPC5	chr12	121790181	+	24	GTGCCTTGTGGTGACAACTGG	P1P2	23	1.08656	0.220833	0.510652
ANAPC5	chr12	121790131	-	23	GATTGAAGTAGAGGCTCTCG	P1P2	73	0.827528	0.221739	0.287898
ANAPC5	chr12	121790144	-	24	GGCTCTCGTGGACGCTGGCCA	P1P2	60	-0.00158182	0.370833	0.292427
ANAPC5	chr12	121790166	-	24	GGCGGCCCGAGACTAAGTCTC	P1P2	38	0.087432	0.5	0.175016
ANAPC5	chr12	121789994	+	23	GAGATGAGCCGCACAGGCGA	P1P2	210	0.898173	0.791304	0.522385
ANAPC5	chr12	121790055	+	22	GTGTTCGGCATCAAGGACT	P1P2	149	0.310397	2.05455	0.0616226
ANAPC5	chr12	121790184	+	24	GTTGTGCCTTGTGGTGACAAC	P1P2	20	0.603115	0.2	0.043517
ANAPC5	chr12	121790131	-	24	GGATTGAAGTAGAGGCTCTCG	P1P2	73	0.47566	0.216667	0.287898
ANAPC5	chr12	121790165	-	22	GCGGCCCGAGACTAAGTCT	P1P2	39	0.561614	0.5	0.0728447
ANKRD17	chr4	74124226	+	23	GCTCGGCCTCGTCTCCTCGT	P1P2	278	0.397983	0	0.40893
ANKRD17	chr4	74124243	+	24	GcggcagcagcagAGCTCGCT	P1P2	261	0.213791	0	0.157089
ANKRD17	chr4	74124315	+	24	Gagaagggagccccccggcgg	P1P2	189	1.8919	0	0.193313
ANKRD17	chr4	74124338	+	24	Ggcggcggcgacggctgcaga	P1P2	166	0.381258	0	0.193313
ANKRD17	chr4	74124363	+	24	GGATGGAGAAggcgacggttc	P1P2	141	0.543515	0.0458333	0.254037
ANKRD17	chr4	74124439	+	24	GCCCCAGTGCGGCCGAAGTCG	P1P2	65	0.231774	0	0.377724
ANKRD17	chr4	74124462	+	23	GgcggcACCGATTGCTGTGT	P1P2	42	0.359321	0	0.12016
ANKRD17	chr4	74124498	+	23	Ggcggcagtagaggtgaccg	P1P2	6	0.56459	0	0.193313
ANKRD17	chr4	74124415	-	24	GAAAGAGGGAGGGCGCGGACG	P1P2	89	0.11293	0.120833	0.0854993
ANKRD17	chr4	74124450	-	23	GCTACGCTCTACCGCGACTT	P1P2	54	0.189068	0.0217391	0.41109
API5	chr11	43333652	+	24	GTGAGCGACAAGCCCAGGGCC	P1P2	44	-0.0408734	1.00833	0.23277
API5	chr11	43333742	+	23	GCCCGGGGACTCAACTCACC	P1P2	134	0.353189	0.00434783	0.0806863
API5	chr11	43333785	+	24	GGAAGCGCTTTCGAAAGGCCG	P1P2	177	0.400172	0	0.762278
API5	chr11	43333791	+	21	GCGGGAAGCGCTTTCGAA	P1P2	183	0.823967	0	0.066068
API5	chr11	43333825	+	24	GATGAAGCCGCAGCCCCCGCT	P1P2	217	0.366626	0	0.353445
API5	chr11	43333524	-	23	GCGTCTTTACGTAGACGTCG	P1P2	-84	-0.11335	0.147826	0.535165
API5	chr11	43333590	-	24	GCAGCTGGAGGTGTAATAGTG	P1P2	-18	0.812179	0	0.21381
API5	chr11	43333597	-	24	GAGGTGTAATAGTGCGGGTAG	P1P2	-11	0.985789	0	0.040807
API5	chr11	43333619	-	23	GGTTTGGAGAAGTTCCGAGG	P1P2	11	1.07792	0.0695652	0.263893
API5	chr11	43333824	-	24	GCGCTTCCCGCCGCACTCCCC	P1P2	216	0.936289	0	0.0553472
APOOL	chrX	84258841	+	22	GTTCGACTAGGCTTCCCTT	P1P2	-74	0.0397919	0.0227273	0.515218
APOOL	chrX	84258852	+	24	GAGGGACAAATCAGTTCGACT	P1P2	-63	0.642008	0	0.0694312
APOOL	chrX	84258872	+	24	GTTTTCAGACGGAGAGCAGAG	P1P2	-43	1.0717	0	0.416759
APOOL	chrX	84258979	+	23	GGATCCCTTTTACAGTTACC	P1P2	64	0.457596	1.67826	0.229815
APOOL	chrX	84259000	+	23	GGGCTCCTTCAGAAGTTAGT	P1P2	85	0.883465	1.4913	0.381235
APOOL	chrX	84258814	-	23	GAGAAAAGGCGGTAACTGGC	P1P2	-101	0.266824	0.13913	0.100071
APOOL	chrX	84258835	-	23	GGCAAGGGGCGTAACGGGGT	P1P2	-80	0.610541	0.169565	0.00701528
APOOL	chrX	84258921	-	23	GGCCGAAAGGGTTGTAGACA	P1P2	6	0.812774	0.217391	0.0210773
APOOL	chrX	84259038	-	23	GGAGCCCTGAAACAAGGGGC	P1P2	123	0.952289	1.17826	0.13877
APOOL	chrX	84259112	-	24	GACACCTGCCTTTCCCCATTA	P1P2	197	0.976013	0.0291667	0.215827
AQR	chr15	35261835	+	24	GAGCGGTCCTTTAGTTTCCAC	P1P2	54	0.604655	0.333333	0.156256
AQR	chr15	35261914	+	24	GCCCGGAGCGTTTGTGCGGCG	P1P2	-25	0.14948	0.1	0.44208
AQR	chr15	35261951	+	24	GGGTTCCCTACGGGACTCTGA	P1P2	-62	0.0426204	0.341667	0.444194
AQR	chr15	35261962	+	23	GCTGTTGTACGGGTTCCCTA	P1P2	-73	1.00432	0.352174	0.855458
AQR	chr15	35261972	+	24	GGAACGCTTGGGCTGTTGTAC	P1P2	-83	0.975535	0.2625	0.0205686
AQR	chr15	35261806	-	23	GATCTTCTTGGGCTGCGCAG	P1P2	83	0.966807	1.63913	0.654394
AQR	chr15	35262022	-	24	GGAAGCGGAATGGCGTGTAGC	P1P2	-133	0.0123417	0.225	0.135371
AQR	chr15	35262035	-	23	GTGTAGCCGGAAGTTCATGC	P1P2	-146	0.772438	0.204348	0.334303
AQR	chr15	35262041	-	24	GCCGGAAGTTCATGCAGGCGT	P1P2	-152	0.530581	0.2	0.0254398
AQR	chr15	35261873	+	24	GTAACTTAAGGGAAGTGGACC	P1P2	16	0.766228	0.266667	0.0117772
AQR	chr15	35261886	+	22	GCGCCCCGGCAGTAACTTA	P1P2	3	1.02015	0.190909	0.0204193
AQR	chr15	35261932	+	24	GAAGGCTGAGGATATCCGGCC	P1P2	-43	0.47378	0.1375	0.126356
AQR	chr15	35261766	-	24	GTCACGAACTCCGCATTGATT	P1P2	123	0.0297287	0.2	0.0436744
AQR	chr15	35261795	-	23	GTAGGGGCCACGATCTTCTT	P1P2	94	0.786664	1.18261	0.525971
ARCN1	chr11	118443218	+	24	GCGCCCGCACTCCGGCTCCAC	P1P2	72	0.229367	1.14167	0.00443622
ARCN1	chr11	118443255	+	23	GCTCGGATCTTACCATGGTG	P1P2	109	0.416432	0.569565	0.421637
ARCN1	chr11	118443260	+	24	GTCCTGGCTCGGATCTTACCA	P1P2	114	0.632558	0.370833	0.574491
ARCN1	chr11	118443284	+	24	GAGGCTCGGACCCCAGGAGTT	P1P2	138	0.0662947	0.0208333	0.0217358
ARCN1	chr11	118443164	-	24	GCGGCAGCGGTTCCTGTCAAG	P1P2	18	1.17193	0	0.0438615
ARCN1	chr11	118443297	-	24	GAGCCAGGACCCGAACTCCTG	P1P2	151	0.736478	0.1	0.132309
ARCN1	chr11	118443325	-	23	GCCTCACCGTCTCTCCTTGT	P1P2	179	0.950282	0.0478261	0.197847
ARCN1	chr11	118443334	-	24	GTCTCTCCTTGTCGGCGGGCC	P1P2	188	-0.0194206	0.133333	0.00906929
ARCN1	chr11	118443371	-	24	GGAGCCCCGCCCTGAGGGTCT	P1P2	225	0.00975625	0.0583333	0.00385065
ARCN1	chr11	118443398	-	24	GAGTGCTTTTGCTCCGGGCTC	P1P2	252	0.0271714	0.104167	0.0106524
ARCN1	chr11	118443216	+	24	GCCCGCACTCCGGCTCCACTG	P1P2	70	0.877784	1.075	0.23745
ARCN1	chr11	118443255	+	24	GGCTCGGATCTTACCATGGTG	P1P2	109	0.330901	0.554167	0.421637
ARCN1	chr11	118443364	-	24	GGCCGGAGGAGCCCCGCCCTG	P1P2	218	0.0317359	0.125	0.0696466
ARCN1	chr11	118443372	-	24	GAGCCCCGCCCTGAGGGTCTA	P1P2	226	0.55679	0.05	0.0871295
ARCN1	chr11	118443399	-	23	GTGCTTTTGCTCCGGGCTCG	P1P2	253	-0.0184449	0.117391	0.0865993
ARGLU1	chr13	107220262	+	22	GAGCGTCTCCCGGAAGGAT	P1P2	193	1.24194	0	0.121575
ARGLU1	chr13	107220267	+	24	GCGGTTAGAGCGTCTCCCGGA	P1P2	188	0.796068	0	0.164255
ARGLU1	chr13	107220302	+	23	GAGGGGAACTGGCCGCGTGA	P1P2	153	0.0316725	0.0913044	0.0989103
ARGLU1	chr13	107220364	+	24	GGCCGACACCTTTCTTTCCTC	P1P2	91	0.00177854	1.09167	0.21653
ARGLU1	chr13	107220436	+	24	GCGCTACGGGTTTCTCGTTGG	P1P2	19	0.709497	0	0.0145586
ARGLU1	chr13	107220249	-	23	GCTTGGAGCGGGACGAGCTC	P1P2	206	0.961988	0.0521739	0.398354
ARGLU1	chr13	107220300	-	24	GACGCTCTAACCGCTCGCCTC	P1P2	155	0.0658188	0	0.0146029
ARGLU1	chr13	107220363	-	21	GGGCTGGCGGTTCTACCG	P1P2	92	0.0294472	0.880952	0.194426
ARGLU1	chr13	107220432	-	23	GGCGTCTACAGCTGCCACGA	P1P2	23	0.382974	0	0.0585681
ARGLU1	chr13	107220539	-	23	GCGCGAAACGTGCCGAAGCG	P1P2	-84	-0.0478682	0.221739	0.350922
ARHGAP11A	chr15	32907642	+	25	GAAACAGCGCTCCACATCTGAT	P1P2	-87	0.260023	0.136	0.411711
ARHGAP11A	chr15	32907709	+	22	GACACCCAGAGCCACCACG	P1P2	-20	0.571366	0.0227273	0.833203
ARHGAP11A	chr15	32907686	-	25	GTTTCGCGCTGCCATTTGAGCC	P1P2	-43	-0.0150923	0.72	0.0570944
ARHGAP11A	chr15	32907726	-	23	GACCCCCCCGTGGTGGCTCT	P1P2	-3	0.374408	0.0913043	0.015602
ARHGAP11A	chr15	32907738	-	24	GGTGGCTCTGGGTGTCTGCGG	P1P2	9	0.546309	0	0.0588905
ARHGAP11A	chr15	32907747	-	24	GGGTGTCTGCGGAGGAGCTGG	P1P2	18	1.80183	0	0.238828
ARHGAP11A	chr15	32907760	-	27	GGAGGAGCTGGGGGCGGAAGCATG	P1P2	31	0.108045	0	0.0133647
ARHGAP11A	chr15	32907767	-	23	GGGCGGAAGCATGAGGCTAA	P1P2	38	0.564294	0.02	0.146298
ARHGAP11A	chr15	32907887	-	24	GCTACCAGCCCGGGCGGGCAC	P1P2	158	0.626809	0	0.119177
ARHGAP11A	chr15	32907936	-	24	GGCTGGTCCGGCGGCCAGGCT	P1P2	207	0.413789	0	0.0327276
ARID2	chr12	46123483	+	24	GGCTCAGTCATGGGCcggcgg	P1P2	-29	1.04606	0	0.560371
ARID2	chr12	46123489	+	23	GGCGGGGCTCAGTCATGGGC	P1P2	-23	0.56389	0	0.0550954
ARID2	chr12	46123510	+	23	GCCCATTCCTCGGCCGGCGG	P1P2	-2	0.692533	0	0.222132
ARID2	chr12	46123516	+	24	GCCCGGAGCCCATTCCTCGGC	P1P2	4	0.0742941	0	0.0443479
ARID2	chr12	46123548	-	24	GAATGGGCTCCGGGCTCTGGT	P1P2	36	0.729741	0	0.549928
ARID2	chr12	46123567	-	24	GTAGGAAGCGCTGGGAGCGGG	P1P2	55	0.393565	0.0708333	0.205169
ARID2	chr12	46123657	-	24	GGGAAGGCGCCTCCGGACGAG	P1P2	145	0.106172	0.616667	0.598062
ARID2	chr12	46123665	-	24	GCCTCCGGACGAGCGGAGAAA	P1P2	153	0.388806	0.2625	0.408131
ARID2	chr12	46123726	-	23	GCAGAGGGTGAGAGCAGAAC	P1P2	214	0.0946603	0	0.28586
ARID2	chr12	46123742	-	23	GAACCGGGGGGGCAGCGCCG	P1P2	230	1.2242	0	0.182008
ARIH1	chr15	72766736	+	24	GCTGCCCGCCTCAGTCAGACG	P1P2	56	0.259352	0	0.541433
ARIH1	chr15	72766800	+	24	GTTTGACGGCTGGTGGCGGCG	P1P2	120	0.159041	0	0.285896
ARIH1	chr15	72766815	+	23	GAGCGGCGGTTGGCGTTTGA	P1P2	135	0.0665675	0	0.110219
ARIH1	chr15	72766666	-	23	GGTGACGCACGCCCCTTTGT	P1P2	-14	0.153437	0	0.0952277
ARIH1	chr15	72766686	-	22	GGCTCAGTAGCGATAGCAG	P1P2	6	0.716483	0	0.779305
ARIH1	chr15	72766728	-	24	GGACTGTTTTCTCTCGGAGGC	P1P2	48	0.108832	0	0.0606908
ARIH1	chr15	72766733	-	24	GTTTTCTCTCGGAGGCCGGAG	P1P2	53	1.43184	0	0.531066
ARIH1	chr15	72766755	-	24	GGAGCCGCGTCTGACTGAGGC	P1P2	75	0.851675	0	0.191787
ARIH1	chr15	72766896	-	23	GCCTGCGTCCGGACATCAGC	P1P2	216	0.163004	0	0.408292
ARIH1	chr15	72766902	-	23	GTCCGGACATCAGCCGGAGC	P1P2	222	0.49608	0	0.0685467
ARL1	chr12	101801418	+	23	GAGGACAGGGGGTTCATCAT	P1P2	87	0.279861	0.669565	0.0612182
ARL1	chr12	101801440	+	24	GGAATCACTGAAGATCGGCGA	P1P2	65	0.21243	0.354167	0.4389
ARL1	chr12	101801468	+	22	GCCTCGGAGCTGCAGCCGA	P1P2	37	1.4685	0.104545	0.0181643
ARL1	chr12	101801483	+	22	GCTTGCGAGGAAACCGCCT	P1P2	22	0.969844	0.136364	0.40425
ARL1	chr12	101801575	+	24	GGATGCTCAGGCCACCGTTCC	P1P2	-70	0.350992	0.2	0.0131467
ARL1	chr12	101801597	+	23	GTGAGTCGAAAGCGACGACG	P1P2	-92	0.561655	0.134783	0.811801
ARL1	chr12	101801623	+	24	GGTATCTACATCCAGTGAGCG	P1P2	-118	0.110872	0.120833	0.834818
ARL1	chr12	101801340	-	24	GCTACTCTAGGGTATCCTGGC	P1P2	165	0.062921	0.166667	0.257578
ARL1	chr12	101801539	-	24	GCAACTTCCACGTCGGACTCC	P1P2	-34	-0.16163	0.275	0.00720205
ARL1	chr12	101801579	-	24	GGTCAGCTGCGACTGCGCGCC	P1P2	-74	0.0699959	0.1625	0.0497887
ARL2	chr11	64781574	+	22	GACGGCATAGTCGATTGGC	P1P2	-81	0.0777316	0	0.188078
ARL2	chr11	64781591	+	21	GGCTATCACGCTCGCCGA	P1P2	-64	0.156631	0.0571429	0.394459
ARL2	chr11	64781610	+	24	GACCCCGCTCCCGGTTCCTGT	P1P2	-45	0.172072	0.15	0.277751
ARL2	chr11	64781765	+	24	GGCTGGACCCCGCCACCCTCG	P1P2	110	0.916449	0	0.715521
ARL2	chr11	64781810	+	23	GCCGCGTTCCGCTCCCGACA	P1P2	155	0.0137973	0	0.181112
ARL2	chr11	64781852	+	24	GGGCCCGCGTGGTGACGCCAG	P1P2	197	1.10231	0	0.173548
ARL2	chr11	64781577	-	23	GGCGGGACCAAACGAGCGTC	P1P2	-78	0.121484	0	0.0824923
ARL2	chr11	64781661	-	24	GACTGGGAAGAAACGGCGGCC	P1P2	6	0.127643	0.4875	0.0790542
ARL2	chr11	64781762	-	22	GCTGTATCCTACCGGACGC	P1P2	107	-0.00679553	0	0.34525
ARL2	chr11	64781781	-	24	GCCGGAACCGCGAGGGTGGCG	P1P2	126	0.981237	0	0.195958
ARRB2	chr17	4613790	+	23	GCCCTCTCCTAGCAGACACG	P1P2	-210	0.489247	0	0.764926
ARRB2	chr17	4614014	+	23	GGTCCCGGGTTTCTCCCCCA	P1P2	14	0.117156	0	0.20377
ARRB2	chr17	4613853	-	22	GCGATCCGGCTGACGCATC	P1P2	-147	0.206835	0	0.00319181
ARRB2	chr17	4613915	-	24	GGGGAAGAGGCGAGAGCGCGG	P1P2	-85	0.226947	0	0.154005
ARRB2	chr17	4613932	-	24	GCGGAGGGCGCGCGTGCGCAT	P1P2	-68	0.24565	0	0.141434
ARRB2	chr17	4613939	-	24	GCGCGCGTGCGCATTGGCGCG	P1P2	-61	0.133205	0	0.138254
ARRB2	chr17	4613971	-	23	GATCTTGGCAGCGGGCGAGG	P1P2	-29	2.2651	0	0.33073
ARRB2	chr17	4614020	-	24	GGCGGCGGGCGCGCGCACCAT	P1P2	20	-0.0973259	0	0.0271406
ARRB2	chr17	4614045	-	24	GAGAAACCCGGGACCAGGTAA	P1P2	45	-0.0386825	0	0.436017
ASCC3	chr6	101328943	+	24	GTGATGGGAAACGCGTGAGCC	P1P2	248	0.0116625	0.075	0.0620866
ASCC3	chr6	101329095	+	24	GCGACCCCGGCAAGCGCGGCT	P1P2	96	0.414559	0.325	0.0120035
ASCC3	chr6	101329230	+	24	GACGTTGGCGCTGCAGCGGGG	P1P2	-39	0.644772	0	0.581802
ASCC3	chr6	101329235	+	24	GTGCCGACGTTGGCGCTGCAG	P1P2	-44	0.130796	0	0.162229
ASCC3	chr6	101329246	+	24	GACGAGTCGACGTGCCGACGT	P1P2	-55	0.80558	0	0.121566
ASCC3	chr6	101329065	-	23	GCAGGGCCAAAGATGCGAGC	P1P2	126	0.469167	0.226087	0.469529
ASCC3	chr6	101329131	-	24	GCCGGGGTCGCGCCCAGTCAC	P1P2	60	0.579923	0.3375	0.0218975
ASCC3	chr6	101329188	-	23	GACGCAAAGACGCACAGACC	P1P2	3	1.01868	0	0.145938
ASCC3	chr6	101329197	-	24	GACGCACAGACCCGGCGAGGA	P1P2	-6	1.17574	0	0.10808
ASCC3	chr6	101329277	-	23	GCACGTCGACTCGTCGACTC	P1P2	-86	0.0256021	0	0.153663
ASNA1	chr19	12847904	+	23	GTTAGATTCCCGGTCCTCCT	P1P2	-413	0.571977	0.978261	0.164374
ASNA1	chr19	12848058	+	23	GGCTACTCCCTTTCACTGAT	P1P2	-259	0.026391	0.147826	0.109995
ASNA1	chr19	12848134	+	23	GGGTTCACTTTGTCAACCTC	P1P2	-183	0.129305	0.395652	0.173412
ASNA1	chr19	12848291	+	24	GAACTGGCTCACGTGATCCAG	P1P2	-26	0.156022	0.0166667	0.454115
ASNA1	chr19	12848314	+	23	GGCCACCCCTGCCGCCATTT	P1P2	-3	-0.00316176	0.1	0.0171015
ASNA1	chr19	12848385	+	24	GTTGCTAAGTGTAGGCTCCAG	P1P2	68	0.217709	0.666667	0.493465
ASNA1	chr19	12847939	-	22	GAATCTAACTTCACCGAAA	P1P2	-378	0.0814907	1.13182	0.387734
ASNA1	chr19	12847957	-	25	GAAAGGGCATGGACTGGGTGTT	P1P2	-360	0.133043	0.984	0.0178256
ASNA1	chr19	12847961	-	24	GGCATGGACTGGGTGTTTGGC	P1P2	-356	0.265237	0.916667	0.19626
ASNA1	chr19	12847970	-	23	GGGTGTTTGGCTGGTTGCTA	P1P2	-347	0.898717	0.756522	0.0507714
ASNA1	chr19	12848005	-	25	GCTACCGGAACATAAGAGTGAT	P1P2	-312	0.0655177	0.336	0.0927288
ASNA1	chr19	12848055	-	24	GAAAGGAGAGCTGCAAGACCT	P1P2	-262	0.0685228	0.204167	0.108759
ASNA1	chr19	12848106	-	24	GACCGTACCGATGTGTTCATT	P1P2	-211	0.350794	0.2	0.0514246
ASNA1	chr19	12848382	-	23	GTTCGAAGATGCTCCTGATG	P1P2	65	0.554431	0.178261	0.0891634
ASNA1	chr19	12848454	-	23	GTGGATCTTCGTCGGGGGCA	P1P2	137	0.120458	1.6	0.00541211
ASNA1	chr19	12848480	-	24	GGTGTGGGCAAGACCACCTGC	P1P2	163	0.386402	0.829167	0.201611
ASNA1	chr19	12848485	-	24	GGGCAAGACCACCTGCAGGTA	P1P2	168	0.0882059	0.670833	0.00378243
ASNA1	chr19	12848529	-	23	GGCGTGTAGGATATACCACT	P1P2	212	0.570181	0.1	0.448671
ASNA1	chr19	12848537	-	23	GGATATACCACTGGGCGAAG	P1P2	220	1.40184	0.1	0.133937
ASNA1	chr19	12848569	-	24	GACCGGCTTTTCCACCACGAC	P1P2	252	0.227289	0.1375	0.074848
ASNA1	chr19	12848264	+	24	GCACCATACGAAGAACCTACA	P1P2	-53	0.252734	0.0583333	0.255327
ASNA1	chr19	12847975	-	24	GTTTGGCTGGTTGCTAAGGTG	P1P2	-342	0.575971	0.695833	0.106382
ASNA1	chr19	12847988	-	25	GCTAAGGTGAGGTTGGCGCTAC	P1P2	-329	0.204969	0.536	0.0153018
ASNA1	chr19	12848448	-	24	GCCTGAAGTGGATCTTCGTCG	P1P2	131	0.239103	1.50417	0.423341
ASNA1	chr19	12848455	-	24	GTGGATCTTCGTCGGGGGCAA	P1P2	138	0.259072	1.59167	0.268532
ASNA1	chr19	12848485	-	23	GGCAAGACCACCTGCAGGTA	P1P2	168	0.538043	0.652174	0.00378243
ASNA1	chr19	12848535	-	24	GTAGGATATACCACTGGGCGA	P1P2	218	0.215677	0.1	0.09512
ASNA1	chr19	12848571	-	21	GCTTTTCCACCACGACCG	P1P2	254	0.699447	0.161905	0.525355
ATAD3A	chr1	1447490	+	21	GGCGATAGAAGCGCGTAA	P1P2	-66	0.00973147	0	0.695088
ATAD3A	chr1	1447749	+	21	GGCCGGTCTCCCAAcccg	P1P2	193	1.18248	0	0.25616
ATAD3A	chr1	1447512	-	27	GTGTCCCTTACGCGCTTCTATCGC	P1P2	-44	0.0171019	0	0.0832754
ATAD3A	chr1	1447520	-	24	GCGCTTCTATCGCCGGGAGGA	P1P2	-36	0.00567582	0	0.0116182
ATAD3A	chr1	1447531	-	24	GCCGGGAGGAAGGGGTGTGTG	P1P2	-25	0.318416	0.0291667	0.0360134
ATAD3A	chr1	1447548	-	25	GTGTGTGGCGCCTGCGCAGTGG	P1P2	-8	0.18262	0.032	0.347822
ATAD3A	chr1	1447755	-	25	Ggccgagggcggcggggaccgc	P1P2	199	1.49911	0	0.284062
ATAD3A	chr1	1447760	-	22	GcggcggggaccgcgggTT	P1P2	204	0.218843	0	0.06246
ATAD5	chr17	29158955	+	24	GGCGGAGTTTACGGCTGCTTC	P1P2	-91	0.0718688	0.104167	0.0105624
ATAD5	chr17	29159022	+	24	GATCGGACCACAGAGCTTCGG	P1P2	-24	0.929241	0.145833	0.0790325
ATAD5	chr17	29159040	+	24	GAAAGCAAGCGGACCGCAGAT	P1P2	-6	0.839381	0.4	0.33102
ATAD5	chr17	29159126	+	23	GCAATGAGATCCCTGAGGCG	P1P2	80	0.272629	0.234783	0.87261
ATAD5	chr17	29159165	+	23	GCCGAATCGAACACGGAAAG	P1P2	119	1.23138	0.16087	0.323993
ATAD5	chr17	29159072	-	24	GGTCCGCTTGCTTTCCCTGCC	P1P2	26	0.0271258	0.6125	0.123911
ATAD5	chr17	29159107	-	22	GCCTGAAGCGCCGCTTTCG	P1P2	61	0.284862	2.19091	0.0164763
ATAD5	chr17	29159196	-	23	GTGTTCGATTCGGCTGATCT	P1P2	150	0.0438887	0.195652	0.0297752
ATAD5	chr17	29159287	-	24	GCAGCTTGCTGCTACTGGAGC	P1P2	241	0.145636	0.645833	0.0381458
ATF4	chr22	39915842	+	23	GCCTGCGCGTCCTTCGGTTG	P1P2	-737	0.154875	0.334783	0.178439
ATF4	chr22	39915921	+	24	GGCCTCAGGGACCAGCCCTTG	P1P2	-658	0.0605887	0	0.0411734
ATF4	chr22	39915935	+	24	GCGCACCCCTTAGTGGCCTCA	P1P2	-644	0.0935801	0	0.0529792
ATF4	chr22	39916556	+	24	GCAAAGTAGAAATGGCTGCCG	P1P2	-23	0.201352	0.0541667	0.213147
ATF4	chr22	39916763	+	24	GCACAGCTGGACGACCCGCCC	P1P2	184	0.342728	0	0.0252131
ATF4	chr22	39916844	+	24	GTTAAATCGCTTCCCCCTTGG	P1P2	265	0.625745	0.0708333	0.688108
ATF4	chr22	39915696	-	23	GCAGACTCAGCCGGCCTTTG	P1P2	-883	0.0191642	0	0.0287116
ATF4	chr22	39915778	-	24	GCGCCGTGTCGGCTATGAATG	P1P2	-801	0.400127	0.1625	0.141724
ATF4	chr22	39915817	-	23	GCTTGGAACAGGTAACCCCC	P1P2	-762	0.269823	0.382609	0.747482
ATF4	chr22	39915893	-	24	GCGGCGGCGGGGCCACCAGTG	P1P2	-686	0.0712768	0.3875	0.011847
ATF4	chr22	39915914	-	23	GGACCTCCACTGAGGGCGGC	P1P2	-665	0.174533	0.0347826	0.0909574
ATF4	chr22	39915928	-	22	GCGGCGGGATCCGACCGCA	P1P2	-651	0.0853434	0	0.0164357
ATF4	chr22	39915976	-	24	GTGCGCTGGGCTAAGGCCGCC	P1P2	-603	0.0264115	0	0.0131309
ATF4	chr22	39916548	-	24	GAGACGAAGTCTATAAAGGGC	P1P2	-31	1.24141	0	0.390494
ATF4	chr22	39916552	-	23	GAAGTCTATAAAGGGCCGGC	P1P2	-27	0.463138	0	0.13084
ATF4	chr22	39916771	-	24	GCCATGGCGTGAGTACCGGGG	P1P2	192	0.934405	0	0.403445
ATF4	chr22	39916803	-	24	GCTGTGCTCCTGGGGCCGGCG	P1P2	224	-0.201064	0	0.112783
ATF4	chr22	39916820	-	23	GCGCGGGTTTTGGATTGGTG	P1P2	241	0.476251	0	0.220813
ATF4	chr22	39916832	-	24	GGATTGGTGGGGTGCGGCCTG	P1P2	253	-0.148517	0	0.0143441
ATF4	chr22	39916853	-	24	GGGCCAGGGCGGTGCCGCCAA	P1P2	274	0.82419	0.00833333	0.0683901
ATF5	chr19	50431995	+	24	GCTGACTCTGAGAAACCCTCG	P1P2	-473	0.423553	1.4875	0.247665
ATF5	chr19	50432215	+	23	GCCCTCTCCTTGTGGCTCCG	P1P2	-253	0.634968	1.39565	0.42749
ATF5	chr19	50432223	+	24	GGGGATCCAGCCCTCTCCTTG	P1P2	-245	0.611316	1.75833	0.215394
ATF5	chr19	50432352	+	24	GGCCCCAACCGGGAGGCAGCC	P1P2	-116	-0.0178605	0	0.120945
ATF5	chr19	50432363	+	23	GCCCTCGCGCGGCCCCAACC	P1P2	-105	1.06401	0	0.0669169
ATF5	chr19	50432417	+	23	GACAGATATATACTGGGTGG	P1P2	-51	0.28773	0.2	0.286449
ATF5	chr19	50432424	+	23	GACTGGGGACAGATATATAC	P1P2	-44	1.15117	0.2	0.105431
ATF5	chr19	50432513	+	22	GCCATGGCCGGGGCTACGC	P1P2	45	0.770116	0.1	0.0609636
ATF5	chr19	50432549	+	24	GAGACGGGCCGGGGGCACAAA	P1P2	81	0.628279	0.195833	0.186929
ATF5	chr19	50432605	+	24	GCGGCCTCGGCTGAAGAAAGA	P1P2	137	0.322187	0.895833	0.0717712
ATF5	chr19	50431963	-	25	GccaTCCTGGCAGGTCTGTATT	P1P2	-505	0.120839	0.132	0.0769214
ATF5	chr19	50432027	-	25	GTTTCTCAGAGTCAGCAGCTGG	P1P2	-441	0.180104	1.492	0.202339
ATF5	chr19	50432071	-	23	GGCAGGAAATTCTGCAAGCA	P1P2	-397	-0.00213523	1.49565	0.0461455
ATF5	chr19	50432100	-	24	GAAAGAGAAATGAACTGGTGC	P1P2	-368	0.0406812	1.04167	0.0548481
ATF5	chr19	50432107	-	25	GAAATGAACTGGTGCAGGTCTG	P1P2	-361	0.0100479	0.904	0.17817
ATF5	chr19	50432120	-	25	GCAGGTCTGCGGGAAGAGAATG	P1P2	-348	0.45751	0.636	0.220269
ATF5	chr19	50432230	-	25	GAAACCAGACCCCGGAGCCACA	P1P2	-238	0.50435	1.016	0.257763
ATF5	chr19	50432383	-	25	GCCTCCCGGTTGGGGCCGCGCG	P1P2	-85	-0.015106	0	0.0573757
ATF5	chr19	50432398	-	26	GCCGCGCGAGGGCGGGGCGCGGA	P1P2	-70	0.0277357	0.00384615	0.0122657
ATF5	chr19	50432405	-	24	GGGCGGGGCGCGGAAGGATCC	P1P2	-63	0.784816	0.0333333	0.00531972
ATF6	chr1	161736096	+	24	GATTAATATCTGGGACGGCGG	P1P2	-27	1.16698	0.179167	0.683719
ATF6	chr1	161736336	+	23	GACGAGGGGCCTCACTCCCC	P1P2	213	0.535312	0.782609	0.0250986
ATF6	chr1	161736351	+	22	GCACGAACAGGAGTGACGA	P1P2	228	0.684274	0.968182	0.219389
ATF6	chr1	161736078	-	24	GCCACCGTCTCGTCAGCGTTA	P1P2	-45	-0.0455406	0.5125	0.359689
ATF6	chr1	161736133	-	24	GATATTAATCACGGAGTTCCA	P1P2	10	1.09519	0.1625	0.785046
ATF6	chr1	161736156	-	24	GAGAAGGAACTTGTGAAATGG	P1P2	33	0.655096	0.35	0.113861
ATF6	chr1	161736259	-	24	GTGGGATCTGAGAATGTACCA	P1P2	136	0.737829	0.666667	0.605133
ATF6	chr1	161736342	-	24	GGTGTGGACCAACCCTGCCTG	P1P2	219	0.417692	0.441667	0.153111
ATP1A1	chr1	116915993	+	24	GGCTGCCGCGGGGCGGGAGGG	P1P2	121	0.183905	0	0.0657083
ATP1A1	chr1	116916000	+	24	GAGCTAGGGCTGCCGCGGGGC	P1P2	128	0.484731	0	0.00874338
ATP1A1	chr1	116916023	+	24	GGACCAGGGGAGCCAAGTGGA	P1P2	151	1.01574	0	0.163726
ATP1A1	chr1	116916045	+	24	GCAGCTCCCGGCCGAGCGAGC	P1P2	173	0.768945	0	0.0143014
ATP1A1	chr1	116916439	+	24	GGCTTCCCAAGCACCGCCTCT	P1P2	567	0.884424	0	0.114077
ATP1A1	chr1	116916584	+	23	GCCTTTCCTCAGGGCACGGA	P1P2	712	0.980353	0	0.32984
ATP1A1	chr1	116916594	+	24	GGGAGGAGCGCGCCTTTCCTC	P1P2	722	0.364422	0	0.0632352
ATP1A1	chr1	116916621	+	24	GGCCCCGGCGGAGCGCCCCAG	P1P2	749	0.896004	0	0.347237
ATP1A1	chr1	116916650	+	24	GCCGCGGCGGGAACGGAGGCC	P1P2	778	-0.0268155	0	0.0228964
ATP1A1	chr1	116916674	+	24	GAGGCTGCCCCCGCCGGAACC	P1P2	802	0.703088	0	0.0186214
ATP1A1	chr1	116916694	+	24	GAGAAGGAGCCCCGAACCCGG	P1P2	822	1.00391	0	0.762157
ATP1A1	chr1	116915906	-	24	Ggggcgcagagcagcggcggg	P1P2	34	0.861455	0	0.193313
ATP1A1	chr1	116915940	-	24	Gtggcaacagcggtagcagcc	P1P2	68	0.780014	0	0.193313
ATP1A1	chr1	116916057	-	24	GCTCCCCTGGTCCCGCTCGCT	P1P2	185	0.825569	0	0.0218023
ATP1A1	chr1	116916136	-	24	GGGCACTGAGCACCGCCACCA	P1P2	264	0.666986	0	0.0701946
ATP1A1	chr1	116916142	-	23	GAGCACCGCCACCATGGGGA	P1P2	270	0.94667	0	0.0694422
ATP1A1	chr1	116916167	-	23	GTGAGTGTCCGGCGCGCCCG	P1P2	295	0.78625	0	0.259225
ATP1A1	chr1	116916468	-	24	GGCGGTGCTTGGGAAGCCTCG	P1P2	596	0.587745	0	0.299794
ATP1A1	chr1	116916706	-	24	GGCGGGGGCAGCCTCCGGGTT	P1P2	834	-0.0422835	0	0.0146891
ATP1A1	chr1	116916730	-	24	GGCTCCTTCTCCTGGGGACGC	P1P2	858	0.166552	0	0.0348984
ATP1B3	chr3	141595467	+	24	GCCGACTgcgccgcgccgcgc	P1P2	-25	-0.00627028	0	0.152636
ATP1B3	chr3	141595534	+	24	GCAGCCCGGAGACGGCAGTGA	P1P2	42	1.13971	0	0.0724763
ATP1B3	chr3	141595611	+	25	GCGCGGACGGCGAGAGGAGCTG	P1P2	119	0.787369	0	0.582808
ATP1B3	chr3	141595626	+	22	GTCATGGTGTGCGCGCGGA	P1P2	134	0.04691	0	0.275112
ATP1B3	chr3	141595641	+	25	GACTTCTTCTCGTTCTTCGTCA	P1P2	149	0.0780108	0.04	0.287714
ATP1B3	chr3	141595716	+	25	GCGGTGCGCCCCAGGAATTCTC	P1P2	224	0.341391	0	0.224871
ATP1B3	chr3	141595430	-	25	GcggcgcggggATTGGCTGCGG	P1P2	-62	0.106054	0	0.222734
ATP1B3	chr3	141595462	-	24	GTCAGGCTCCCGCGGCCCAAg	P1P2	-30	0.798913	0	0.370378
ATP1B3	chr3	141595475	-	24	GGCCCAAgcggccgcccggcg	P1P2	-17	1.06138	0	0.306152
ATP5A1	chr18	43678044	+	24	GCGCTCTCTGCAGGAGGGCGA	P1	197	-0.089632	0	0.0976078
ATP5A1	chr18	43678050	+	24	GCTCGGGCGCTCTCTGCAGGA	P1	191	0.903807	0	0.340205
ATP5A1	chr18	43678073	+	24	GGCTGCAGGGTGGTGGTGCGC	P1	168	0.132339	0	0.0413415
ATP5A1	chr18	43678149	+	24	GCCGTGGTCCGCGCCCTTCCT	P1	92	0.851133	0.075	0.0559641
ATP5A1	chr18	43678210	+	23	GGCTGCAGAAGTACCGCCTG	P1	31	0.882673	0.0130435	0.127653
ATP5A1	chr18	43678303	+	24	GAACGCGAGGGGCAGTACTTC	P1	-62	0.0229283	0	0.0018522
ATP5A1	chr18	43678315	+	23	GGAGAGGTGGTGAACGCGAG	P1	-74	0.0636623	0	0.475147
ATP5A1	chr18	43684101	+	24	GAGATAGAGCCGCCTAGAACC	P1	-5860	0.0334653	0.6125	0.291468
ATP5A1	chr18	43684194	+	23	GCAAGGCTGGTCGAAGGCTC	P1	-5953	-0.00745236	0.1	0.137292
ATP5A1	chr18	43684200	+	25	GCCCCTGTGCAAGGCTGGTCGA	P1	-5959	-0.040163	0.1	0.063058
ATP5A1	chr18	43678154	-	24	GCTCACCAGTCCGGCCCGCCG	P1	87	0.0437153	0.1	0.184763
ATP5A1	chr18	43678292	-	23	GCAAAGAAGGTCAAGACAGC	P1	-51	0.011471	0	0.439069
ATP5A1	chr18	43678306	-	23	GACAGCCGGCCCACCTGACC	P1	-65	0.0367678	0	0.0145428
ATP5A1	chr18	43683959	-	26	GATTGCCTCAGCTCATATTGCCA	P1	-5718	0.0137383	0.3	0.690684
ATP5A1	chr18	43683980	-	24	GGGTAGAATATAAATTCTGAG	P1	-5739	-0.00612031	0.258333	0.795495
ATP5A1	chr18	43684115	-	25	GAAAAAACAACCTGGTTCTAGG	P1	-5874	-0.0515739	0.572	0.467446
ATP5A1	chr18	43684151	-	22	GTGTTGATTATACCGCGGA	P1	-5910	0.139149	0.336364	0.103254
ATP5A1	chr18	43684171	-	25	GAAGGCGGGAAGAGCTGGGAAG	P1	-5930	0.0624103	0.3	0.130933
ATP5A1	chr18	43684184	-	22	GGGAAGTGGCAACGAAGCG	P1	-5943	0.0520832	0.277273	0.354138
ATP5A1	chr18	43684245	-	24	GGCTCAACGGCCAGGAGTCTC	P1	-6004	1.21352	0.1	0.0281369
ATP5B	chr12	57039703	+	24	GGTGGCCGCTGCTCCGGCCTC	P1P2	57	0.0299404	0.0333333	0.0059681
ATP5B	chr12	57039710	+	23	GGGTCGGGTGGCCGCTGCTC	P1P2	50	0.902612	0.00434783	0.0400874
ATP5B	chr12	57039799	+	23	GTAGGCCTCGCCTCAACGGC	P1P2	-39	0.0954261	0.117391	0.460375
ATP5B	chr12	57039564	-	24	GCCCGAGCTACCATCGTTCCC	P1P2	196	0.864934	0.2	0.374719
ATP5B	chr12	57039643	-	22	GGATGGACCGCCGTCGGAG	P1P2	117	0.457082	0.913636	0.26727
ATP5B	chr12	57039683	-	23	GCTGGGGGCAGCGACGCTGA	P1P2	77	0.889545	0.886957	0.0592819
ATP5B	chr12	57039772	-	25	GCGTAGTCCGGGTGGAGACTGA	P1P2	-12	1.20784	0.144	0.118122
ATP5B	chr12	57039811	-	22	GCCTGCTCTCCTGCCGTTG	P1P2	-51	0.519569	0.118182	0.0256732
ATP5B	chr12	57039836	-	24	GAGGCCTACGCTGCAGTAGGC	P1P2	-76	0.0284185	0.175	0.196475
ATP5B	chr12	57039845	-	24	GCTGCAGTAGGCAGGTCCATT	P1P2	-85	0.42641	0.166667	0.13383
ATP5E	chr20	57607151	+	24	GACCGGGGTTGGGCCAAGCCT	P1P2	200	0.00522075	0	0.0668515
ATP5E	chr20	57607163	+	23	GCCCCACGCGTGACCGGGGT	P1P2	188	0.103396	0.0391304	0.0203603
ATP5E	chr20	57607169	+	25	GAGCAGCGGCCCCACGCGTGAC	P1P2	182	0.0706594	0.068	0.101373
ATP5E	chr20	57607208	+	23	GCGCGCATCCCGGTGCCCAG	P1P2	143	0.140008	0.1	0.774368
ATP5E	chr20	57607214	-	25	GCTCTGTGTCCTGCATGACCTC	P1P2	137	0.0645934	0.1	0.0703735
ATP5E	chr20	57607221	-	25	GTCCTGCATGACCTCTGGGCAC	P1P2	130	0.0537535	0.1	0.125521
ATP5E	chr20	57607259	-	24	GGCTCGCGAAGCCCTTCCCTC	P1P2	92	0.613482	0.254167	0.149694
ATP5E	chr20	57607267	-	25	GAAGCCCTTCCCTCTGGAGGCC	P1P2	84	0.126497	0.416	0.0068513
ATP5E	chr20	57607361	-	22	GCCAAGACGCCGGCAATGT	P1P2	-10	2.24651	0.15	0.0175638
ATP5F1	chr1	111991629	+	24	GAGCTCCCTTACCCCGGCCCA	P1P2	-513	0.240172	0.0791667	0.0739141
ATP5F1	chr1	111991652	+	24	GTGAGCCGAGATCCCGGGCCT	P1P2	-490	-0.016029	0.1	0.0749933
ATP5F1	chr1	111991675	+	24	GGAGGCTGCGCGGTACCGGTC	P1P2	-467	0.394637	0.1875	0.0636431
ATP5F1	chr1	111991536	-	23	GATCTGAGCTCAGGAACGCG	P1P2	-606	1.04361	0.2	0.883669
ATP5F1	chr1	111991570	-	24	GACAGCTCGGTGACGCGACCC	P1P2	-572	1.07035	0.00833333	0.0149632
ATP5F1	chr1	111991594	-	24	GTCAGGATAACATGCAGGGCG	P1P2	-548	0.57508	0	0.498226
ATP5F1	chr1	111991621	-	24	GGCTGGGAGGGTCAGTCTCCG	P1P2	-521	0.514957	0	0.303336
ATP5F1	chr1	111991635	-	24	GTCTCCGGGGAGGGGCGCCCT	P1P2	-507	0.0116034	0.00416667	0.0109251
ATP5F1	chr1	111991647	-	23	GGCGCCCTGGGCCGGGGTAA	P1P2	-495	0.886034	0.0565217	0.0682064
ATP5F1	chr1	111991683	-	22	GGATCTCGGCTCACCGGAC	P1P2	-459	0.724336	0.122727	0.0919029
ATP5H	chr17	73042808	+	24	GCGCGCGGGGTCAGGGGGGCC	P1P2	238	-0.192951	0.120833	0.00553944
ATP5H	chr17	73042983	+	22	GGGCATTGGATCCGATCCC	P1P2	63	1.19307	0.0136364	0.0893884
ATP5H	chr17	73043038	+	24	GTTACTTGCTGCGGAGGACCG	P1P2	8	0.699347	0.154167	0.463828
ATP5H	chr17	73042800	-	23	GCGCCTACATCAGCGGCGCC	P1P2	246	0.0901845	0.282609	0.0425493
ATP5H	chr17	73042859	-	24	GAGGGCTGAGGAAGGGATCGC	P1P2	187	0.519709	0	0.0635118
ATP5H	chr17	73042884	-	23	GAGGAGCGGCAGCTACACAA	P1P2	162	0.612365	0	0.308947
ATP5H	chr17	73042932	-	23	GGGCCCAGCGTCCTTGACGG	P1P2	114	0.306149	1.75652	0.496486
ATP5H	chr17	73042959	-	24	GACAAGGGTCGGCGTGAGGTT	P1P2	87	0.260848	1.4875	0.0785451
ATP5H	chr17	73042965	-	23	GTCGGCGTGAGGTTTGGAGA	P1P2	81	1.10759	1.31304	0.482688
ATP5H	chr17	73043076	-	24	GCAAGTAACGGAAGTGGGTCA	P1P2	-30	0.0837057	0.0791667	0.0763926
ATP5J2	chr7	99057858	+	25	GAAAGGATGCCATATGTGTTAC	P1P2	5911	-0.0158792	1.524	0.00820239
ATP5J2	chr7	99057877	+	27	GCATAGTTGAAGCAGTGGCAGGAA	P1P2	5892	0.0112613	1.77778	0.106815
ATP5J2	chr7	99057977	+	26	GTATAGACTCAGTCTTAAAATAG	P1P2	5792	-0.00916844	2.30385	0.0277601
ATP5J2	chr7	99058037	+	24	GCTGTTACTCAGACGTCCTGT	P1P2	5732	0.0027467	3.26667	0.432802
ATP5J2	chr7	99058076	+	24	GCTTTTTTCGAGACCCTTTTC	P1P2	5693	-0.0469047	1.99167	0.0303985
ATP5J2	chr7	99063489	+	23	GGGCACGCGCTTCTGGGCCT	P1P2	280	-0.0439832	0.304348	0.10144
ATP5J2	chr7	99063510	+	24	GCGTGGAGGGTGAAGGCATCT	P1P2	259	0.509542	0	0.00644296
ATP5J2	chr7	99063524	+	24	GCCAACCGGGTTAGGCGTGGA	P1P2	245	0.784796	0	0.0880419
ATP5J2	chr7	99063533	+	22	GGCCTGCGCCAACCGGGTT	P1P2	236	0.799453	0	0.0491629
ATP5J2	chr7	99057911	-	27	GCCACTGCTTCAACTATGCAATAA	P1P2	5858	0.0182504	1.89259	0.0255907
ATP5J2	chr7	99057934	-	24	GTGCATAATGCAATTACACAG	P1P2	5835	-0.0712319	2.1	0.724791
ATP5J2	chr7	99058044	-	24	GGGACAGCTTTATTAACCAAC	P1P2	5725	-0.0748647	2.6	0.376421
ATP5J2	chr7	99058067	-	25	GGACGTCTGAGTAACAGCTTGC	P1P2	5702	-0.0257712	3.292	0.114172
ATP5J2	chr7	99058109	-	24	GTCTCGAAAAAAGCAGTAACG	P1P2	5660	-0.0265041	1.57083	0.490201
ATP5J2	chr7	99063580	-	24	GGGCAGCAGGAAGGCGCGCCT	P1P2	189	0.367187	0.00416667	0.061477
ATP5J2	chr7	99063615	-	24	GGGTCTGGCGCGCCTCAAGTG	P1P2	154	0.901426	0.1	0.32287
ATP5J2	chr7	99063640	-	23	GTGGCGAAGTGCCTGAGCAA	P1P2	129	0.0528992	0.304348	0.0428424
ATP5J2	chr7	99063645	-	23	GAAGTGCCTGAGCAAAGGGC	P1P2	124	0.377701	0.586957	0.346036
ATP5J2	chr7	99063736	-	23	GGAGTCCAAACAGCCTTACC	P1P2	33	1.29912	0.134783	0.0415857
ATP5J2	chr7	99063791	-	24	GAGTCCTGGTGTCCGCTGTGC	P1P2	-22	0.0225153	0.075	0.0962076
ATP5J2-PTCD1	chr7	99063489	+	23	GGGCACGCGCTTCTGGGCCT	P1	280	-0.0522311	0.304348	0.10144
ATP5J2-PTCD1	chr7	99063524	+	24	GCCAACCGGGTTAGGCGTGGA	P1	245	0.931965	0	0.0880419
ATP5J2-PTCD1	chr7	99063533	+	22	GGCCTGCGCCAACCGGGTT	P1	236	0.949371	0	0.0491629
ATP5J2-PTCD1	chr7	99063580	-	24	GGGCAGCAGGAAGGCGCGCCT	P1	189	0.436044	0.00416667	0.061477
ATP5J2-PTCD1	chr7	99063615	-	24	GGGTCTGGCGCGCCTCAAGTG	P1	154	1.07047	0.1	0.32287
ATP5J2-PTCD1	chr7	99063621	-	23	GCGCGCCTCAAGTGAGGTCG	P1	148	0.256632	0.0826087	0.198933
ATP5J2-PTCD1	chr7	99063640	-	23	GTGGCGAAGTGCCTGAGCAA	P1	129	0.0628192	0.304348	0.0428424
ATP5J2-PTCD1	chr7	99063645	-	23	GAAGTGCCTGAGCAAAGGGC	P1	124	0.448529	0.586957	0.346036
ATP5J2-PTCD1	chr7	99063737	-	24	GGAGTCCAAACAGCCTTACCT	P1	32	0.980163	0.133333	0.229406
ATP5J2-PTCD1	chr7	99063835	-	25	GTAGGGAATGCACGCCCCATCC	P1	-66	0.670101	0.388	0.00543685
ATP5SL	chr19	41945572	+	24	GGAGACGCTTTAGCGAGCGAG	P1P2	232	0.391493	0.283333	0.157684
ATP5SL	chr19	41945600	+	24	GGAAGGATCTGTGAGGGTCGC	P1P2	204	0.586957	0.116667	0.0252879
ATP5SL	chr19	41945607	+	24	GGGGCCAGGAAGGATCTGTGA	P1P2	197	0.288239	0.15	0.561019
ATP5SL	chr19	41945774	+	24	GCTCCCTGGGCGGTAAGTGAC	P1P2	30	1.94644	0.00833333	0.0499553
ATP5SL	chr19	41945800	+	23	GTTACGAAACCTTAGCAAGA	P1P2	4	0.0476453	0.169565	0.286988
ATP5SL	chr19	41945822	+	23	GGGATAAGACCGGCCCCTTC	P1P2	-18	0.13013	0.269565	0.139855
ATP5SL	chr19	41945721	-	23	GCTCTCGTGGCCGCCAACAG	P1P2	83	0.466605	2.33043	0.332729
ATP5SL	chr19	41945762	-	24	GTAGAGCGGACTTCAAATTTG	P1P2	42	0.210512	0.0458333	0.190824
ATP5SL	chr19	41945829	-	23	GCTAAGGTTTCGTAACCGGA	P1P2	-25	0.369232	0.195652	0.627252
ATP5SL	chr19	41945835	-	23	GTTTCGTAACCGGAAGGGGC	P1P2	-31	-0.0183307	0.226087	0.216094
ATP6AP1	chrX	153656991	+	23	GGCCTCGACAGCCGCAGATC	P1P2	-49	0.829222	0	0.0103101
ATP6AP1	chrX	153657173	+	24	GTCACTCGACCACAGCACCAG	P1P2	133	0.526593	0	0.268598
ATP6AP1	chrX	153656957	-	24	GGCCCGCGCTGGGGCCAATGG	P1P2	-83	0.13264	0.216667	0.178551
ATP6AP1	chrX	153656964	-	24	GCTGGGGCCAATGGAGGTGCG	P1P2	-76	0.165781	0.1625	0.125739
ATP6AP1	chrX	153656969	-	24	GGCCAATGGAGGTGCGAGGCG	P1P2	-71	0.0262745	0.1375	0.373934
ATP6AP1	chrX	153657002	-	23	GGCAACGGTCACCTGATCTG	P1P2	-38	0.964184	0	0.44805
ATP6AP1	chrX	153657070	-	24	GCCATGGCGACGGCTCGAGTG	P1P2	30	0.980956	0	0.324496
ATP6AP1	chrX	153657075	-	23	GCGACGGCTCGAGTGCGGAT	P1P2	35	0.79979	0	0.201749
ATP6AP1	chrX	153657207	-	24	GTGGTCGAGTGACCGGTGAGC	P1P2	167	-0.0143382	0	0.145324
ATP6AP1	chrX	153657256	-	23	GAGGCGCCCTCGCCCGACTC	P1P2	216	1.05486	0	0.0500713
ATP6AP2	chrX	40440207	+	24	GCTCGGACTCGTCCAGGCTCC	P1P2	-61	0.538548	0	0.0124748
ATP6AP2	chrX	40440214	+	24	GTGACGCGCTCGGACTCGTCC	P1P2	-54	0.81693	0	0.102012
ATP6AP2	chrX	40440237	+	24	GGCGACAGCCGCAGCGTGAGG	P1P2	-31	1.63489	0	0.21386
ATP6AP2	chrX	40440267	+	23	GGCGACACGGAACGGGCCGG	P1P2	-1	0.0512763	0	0.16131
ATP6AP2	chrX	40440290	+	24	GCCGCGGCGGCCGCAGCACTG	P1P2	22	0.344815	0	0.0270604
ATP6AP2	chrX	40440159	-	24	GGCCGCGGCGTAACTGGTGAT	P1P2	-109	-0.0279999	0.1	0.112872
ATP6AP2	chrX	40440198	-	22	GTCCCAGCGGAAGCGACGA	P1P2	-70	0.304548	0	0.115775
ATP6AP2	chrX	40440366	-	24	GTTGGTGGCGGGTGAGGAGCC	P1P2	98	0.080541	0	0.0109703
ATP6AP2	chrX	40440413	-	24	GGTCCTGCGCCGCGGGGCTTG	P1P2	145	-0.00116725	0	0.00462841
ATP6AP2	chrX	40440446	-	24	GGCCGCGGGCGAGTAGCTGCG	P1P2	178	0.548178	0	0.821042
ATP6V1A	chr3	113465872	+	24	GAAGTCCTCAGCTGCACAGGT	P1P2	-53	0.0315115	0	0.123583
ATP6V1A	chr3	113465921	+	24	GTGCAGAGACTGTACCGACCG	P1P2	-4	1.14728	0.0208333	0.277645
ATP6V1A	chr3	113466117	+	24	GAACGACCACACTTGGGGGAG	P1P2	192	0.0616082	0.495833	0.0100521
ATP6V1A	chr3	113466124	+	24	GTAGCGGGAACGACCACACTT	P1P2	199	0.15891	0.3875	0.129325
ATP6V1A	chr3	113465847	-	22	GAGCTCGACGTCATGTGAC	P1P2	-78	0.0498149	0.0363636	0.14888
ATP6V1A	chr3	113465930	-	24	GACAGCCTCTGGGTCCTCGGT	P1P2	5	1.13651	0	0.294172
ATP6V1A	chr3	113465981	-	22	GTGAGCGGCGACCGGTAAC	P1P2	56	0.716209	0.313636	0.0178018
ATP6V1A	chr3	113465988	-	23	GGCGACCGGTAACTGGCGAG	P1P2	63	0.616992	0.343478	0.0563259
ATP6V1A	chr3	113466063	-	24	GAACGGCGACTTTTCTGCCTG	P1P2	138	0.0221405	0.229167	0.0327698
ATP6V1A	chr3	113466096	-	23	GCTGTCACCCTGCACCGGCA	P1P2	171	0.457347	0.278261	0.269518
ATP6V1B2	chr8	20054846	+	22	GATATACCAAGGCGGCCCG	P1P2	-69	0.695636	0	0.562671
ATP6V1B2	chr8	20054853	+	24	GCACGCGCAGATATACCAAGG	P1P2	-62	0.741878	0	0.357628
ATP6V1B2	chr8	20055038	+	24	GATACTCACTGAGGCGAGGCT	P1P2	123	0.769683	0.475	0.562409
ATP6V1B2	chr8	20055090	+	23	GGGAGCAAAGGGCTAGGCTA	P1P2	175	1.1161	0.026087	0.460256
ATP6V1B2	chr8	20054902	-	24	GGCGTCGCTGCTGGGCCAGTC	P1P2	-13	0.00101291	0	0.0334862
ATP6V1B2	chr8	20054929	-	24	GAGGAGACAAGATGGCGCTGC	P1P2	14	0.779446	0	0.0281646
ATP6V1B2	chr8	20054938	-	23	GATGGCGCTGCGGGCGATGC	P1P2	23	0.0675547	0	0.00899311
ATP6V1B2	chr8	20054985	-	22	GCTACCCGTGCCCACCGGT	P1P2	70	1.10445	0.2	0.50561
ATP6V1B2	chr8	20054992	-	22	GTGCCCACCGGTGGGCCGG	P1P2	77	0.0473097	0.386364	0.0527313
ATP6V1B2	chr8	20055004	-	24	GTGGGCCGGCGGTGGGAGCTC	P1P2	89	0.621391	0.658333	0.0231785
ATP6V1C1	chr8	104033380	+	23	GACAGCCTAGCGGACGCTAT	P1P2	20	0.799079	0.591304	0.168309
ATP6V1C1	chr8	104033390	+	24	GTACCGAGGCAGACAGCCTAG	P1P2	30	0.908873	0.7875	0.755937
ATP6V1C1	chr8	104033474	+	24	GCCTGACCAGGACTCCCCATC	P1P2	114	0.302236	0.195833	0.114263
ATP6V1C1	chr8	104033487	+	23	GCTCATGCTTCGGCCTGACC	P1P2	127	-0.00218213	0.130435	0.0662675
ATP6V1C1	chr8	104033327	-	23	GACTTGTTCTGTGTTCGCTT	P1P2	-33	0.170368	0	0.525959
ATP6V1C1	chr8	104033344	-	24	GCTTGGGTAGAGGAAGCCGTG	P1P2	-16	0.84482	0	0.602643
ATP6V1C1	chr8	104033365	-	22	GCCGGAGCTTAGGTCGGGA	P1P2	5	1.24631	0.0590909	0.0680398
ATP6V1C1	chr8	104033482	-	22	GCGATGGCTCTCCCCGGAT	P1P2	122	0.352139	0.290909	0.0217554
ATP6V1C1	chr8	104033529	-	24	GAGCTCCGGTCGCTGCCTGGG	P1P2	169	0.315475	0.145833	0.0233175
ATP6V1C1	chr8	104033536	-	24	GGTCGCTGCCTGGGAGGGACG	P1P2	176	0.270665	0.170833	0.29601
ATP6V1F	chr7	128503113	+	22	GCCTCGCGCGGTACCGTAC	P1P2	162	0.463554	0.122727	0.179871
ATP6V1F	chr7	128503144	+	24	GCACTCCACCGAGCAGCAGAA	P1P2	193	0.468092	0.170833	0.704309
ATP6V1F	chr7	128502867	-	23	GAGGACTGCGCATGCTCGAA	P1P2	-84	0.0234383	0.26087	0.147886
ATP6V1F	chr7	128502888	-	24	GGGTGGGGGTTGAGGCCGACG	P1P2	-63	0.0263763	0.1875	0.326624
ATP6V1F	chr7	128502898	-	23	GAGGCCGACGGGGCGCCGTA	P1P2	-53	0.978887	0.204348	0.0810951
ATP6V1F	chr7	128502904	-	23	GACGGGGCGCCGTACGGCGG	P1P2	-47	0.0395435	0.226087	0.127915
ATP6V1F	chr7	128502908	-	22	GGCGCCGTACGGCGGAGGC	P1P2	-43	0.0510761	0.227273	0.0234708
ATP6V1F	chr7	128502992	-	24	GGGTAAGCTCATCGCAGTGAT	P1P2	41	1.37703	0.283333	0.643204
ATP6V1F	chr7	128503121	-	24	GATCGAAGACACTTTCCGGTA	P1P2	170	0.644079	0.108333	0.0637582
ATP6V1F	chr7	128503142	-	23	GGTACCGCGCGAGGCCTGAA	P1P2	191	0.491634	0.152174	0.154409
ATP6V1F	chr7	128503124	+	23	GGGCCCGTTCAGGCCTCGCG	P1P2	173	-0.0565021	0.173913	0.387558
ATP6V1F	chr7	128503134	+	24	GAGCAGCAGAAGGGCCCGTTC	P1P2	183	0.242273	0.2	0.0236774
ATP6V1F	chr7	128502870	-	23	GACTGCGCATGCTCGAAGGG	P1P2	-81	0.140031	0.26087	0.0697999
ATP6V1F	chr7	128502908	-	24	GGGGCGCCGTACGGCGGAGGC	P1P2	-43	-0.0376839	0.225	0.0234708
ATP6V1F	chr7	128503143	-	24	GGTACCGCGCGAGGCCTGAAC	P1P2	192	0.271595	0.154167	0.271956
ATP6V1G1	chr9	117350079	+	22	GAGCAAGGCAAGCGGCCTA	P1P2	-32	1.55127	0	0.0170694
ATP6V1G1	chr9	117350093	+	24	GCGGCAGCGATTCTGAGAGCA	P1P2	-18	0.709911	0	0.0545651
ATP6V1G1	chr9	117350256	+	24	GCCTAATCTACCCACCACCTG	P1P2	145	0.409164	0.0583333	0.272341
ATP6V1G1	chr9	117350280	+	23	GCCCGCACCCCGCAGTTTTT	P1P2	169	-0.0658798	0.0608696	0.064974
ATP6V1G1	chr9	117350003	-	24	GCTGTGCGGTCACGTGACAAC	P1P2	-108	0.0510725	0.00833333	0.126427
ATP6V1G1	chr9	117350045	-	23	GAGCAAGCGCAGATTGTGGG	P1P2	-66	0.489778	0	0.678215
ATP6V1G1	chr9	117350067	-	24	GGCTGTGTCAGCTGACCCAAG	P1P2	-44	0.738818	0	0.537929
ATP6V1G1	chr9	117350190	-	23	GGCAGCCGAGAAGGTGTCCG	P1P2	79	0.247067	2.07826	0.492706
ATP6V1G1	chr9	117350255	-	24	GCGAGTCGAAGAAAGACCGCT	P1P2	144	0.502643	0.108333	0.61694
ATP6V1G1	chr9	117350322	-	24	GGGCGTGCGTATAGTCGCGGA	P1P2	211	0.301805	0.170833	0.247569
ATPAF2	chr17	17942193	+	22	GGGCTTACGCCCCGCCGAC	P1P2	280	0.0197521	0.281818	0.0525812
ATPAF2	chr17	17942266	+	24	GCCGTCTCCTGAATCGGCCGG	P1P2	207	-0.0571375	0	0.477148
ATPAF2	chr17	17942273	+	24	GGGGGACGCCGTCTCCTGAAT	P1P2	200	0.187476	0.025	0.13941
ATPAF2	chr17	17942295	+	24	GAGCTGCCTCCGGCTGCGGGA	P1P2	178	-0.0143443	0.283333	0.212983
ATPAF2	chr17	17942446	+	24	GCGGCGTCCAAGGGAGGTTGA	P1P2	27	0.499273	0	0.150699
ATPAF2	chr17	17942503	+	24	GTGTGCGCAGGAGGCGCGCGG	P1P2	-30	2.22385	0	0.535556
ATPAF2	chr17	17942227	-	24	GGCGTAAGCCCGGGCTGGAGA	P1P2	246	0.145223	0.15	0.167786
ATPAF2	chr17	17942242	-	23	GGAGACGGGATGGTTGGCCC	P1P2	231	0.198492	0.0434783	0.113154
ATPAF2	chr17	17942282	-	22	GCCACCCGCCGGCCGATTC	P1P2	191	0.127523	0	0.00819624
ATPAF2	chr17	17942413	-	24	GATCCCCAAAGCCGCACGGTC	P1P2	60	0.27688	0.295833	0.0159832
ATR	chr3	142297498	+	24	GCTTCCATGATCCCCGCCCTG	P1P2	60	0.121983	0.533333	0.474632
ATR	chr3	142297571	+	23	GCCGGGAACCCGCGTTGGCG	P1P2	-13	1.28185	0.182609	0.133938
ATR	chr3	142297589	+	22	GCGGTAGCTTTGGAGACGC	P1P2	-31	0.796573	0.286364	0.072562
ATR	chr3	142297650	+	23	GCGGCTTCCGGGAGGAGTTT	P1P2	-92	0.0461275	0.269565	0.0251328
ATR	chr3	142297661	+	24	GCGGGGCCAGTAGCGGCTTCC	P1P2	-103	0.634376	0.229167	0.00390145
ATR	chr3	142297411	-	23	GATCCCAGCCATAGCGCAGC	P1P2	147	0.0269701	0.378261	0.0348464
ATR	chr3	142297441	-	24	GAGAGCACGTGAAACCCAAGC	P1P2	117	0.152562	0.425	0.555031
ATR	chr3	142297517	-	24	GCTCCCGCAGGGCGGGGATCA	P1P2	41	-0.0635636	0.4875	0.00253032
ATR	chr3	142297626	-	24	GCTACCGCTGCCGGAAGAGCG	P1P2	-68	0.705145	0.241667	0.816912
ATR	chr3	142297649	-	24	GCGCCCGACGGAGCCGTGTGG	P1P2	-91	0.921578	0.2	0.143763
ATRIP	chr3	48488334	+	23	GCCCCGGGCCCGCTTGCTcg	P1P2	145	-0.213179	0	0.130888
ATRIP	chr3	48488374	+	22	GAACGGGTCGTCAGGGTCC	P1P2	185	0.402658	0	0.00949576
ATRIP	chr3	48488390	+	21	GTCCCCATGCGCGCCGAA	P1P2	201	-0.0722997	0	0.302278
ATRIP	chr3	48488160	-	23	GCACTCGCGGCGGAGGCAAG	P1P2	-29	1.50022	0	0.18724
ATRIP	chr3	48488217	-	22	GCGGCAGGCAAGTCTAGCT	P1P2	28	0.394896	0	0.0822457
ATRIP	chr3	48488226	-	24	GCAAGTCTAGCTCGGCGCTGT	P1P2	37	0.165853	0	0.0305469
ATRIP	chr3	48488235	-	24	GCTCGGCGCTGTCGGATACTT	P1P2	46	0.852499	0	0.0594659
ATRIP	chr3	48488257	-	22	GTGAGCGGAAAGCATGGCG	P1P2	68	0.647279	0	0.276769
ATRIP	chr3	48488406	-	23	GACGACCCGTTCGGCGCGCA	P1P2	217	0.0237232	0	0.0383089
ATRIP	chr3	48488429	-	23	GGACTTCACTGCCGACGACC	P1P2	240	0.116657	0	0.0583176
ATXN10	chr22	46067637	+	24	GCGGAAGTTCTGGGTGAGAGC	P1P2	-134	0.0299688	0	0.161742
ATXN10	chr22	46067648	+	22	GGGGGCGCGGCGGAAGTTC	P1P2	-123	0.0357027	0	0.00822599
ATXN10	chr22	46067668	+	24	GcggAAGTCCCGCCTGAGGGG	P1P2	-103	-0.0499325	0	0.243614
ATXN10	chr22	46067700	+	24	GAGGAGAcggcgccgcggggg	P1P2	-71	0.0252779	0	0.228992
ATXN10	chr22	46067720	+	23	GACTCGCCTCAGGCGGGAGG	P1P2	-51	0.926185	0	0.0851498
ATXN10	chr22	46067763	+	24	GCCCTGAAGCTGCGCCGCCGC	P1P2	-8	0.118128	0	0.0450205
ATXN10	chr22	46067881	+	24	Ggaaggcgaggaggacgaagg	P1P2	110	0.569061	0.1	0.193313
ATXN10	chr22	46067906	+	24	GCTGGGTCGAGCCTGACgagg	P1P2	135	1.50475	0.025	0.0521665
ATXN10	chr22	46067924	+	24	GCCATCTTGCCGCTCACAGCT	P1P2	153	0.0201682	0	0.422816
ATXN10	chr22	46067828	-	24	GGCGGCGGTTAGGGCTGTGTA	P1P2	57	0.305847	0.129167	0.11014
AURKA	chr20	54967114	+	25	GGCGGAGCGTCAAGTCCCCTGT	P1P2	129	0.981522	0.068	0.464291
AURKA	chr20	54967137	+	25	GACAAGGGGCGGCTGGTCGGAG	P1P2	106	1.09169	0.976	0.0169441
AURKA	chr20	54967146	+	25	GACGGCGGGGACAAGGGGCGGC	P1P2	97	0.0502907	1.632	0.0279895
AURKA	chr20	54967155	+	25	GCGGACGAGGACGGCGGGGACA	P1P2	88	0.0678268	2.116	0.0178571
AURKA	chr20	54967170	+	24	GGGATATCTCAGTGGCGGACG	P1P2	73	0.0768534	2.4875	0.358113
AURKA	chr20	54967179	+	23	GACCGTGGGGGATATCTCAG	P1P2	64	0.926785	2.64783	0.0557353
AURKA	chr20	54967193	+	24	GCCGACGGGTGGGTAGACCGT	P1P2	50	0.649245	2.325	0.0998434
AURKA	chr20	54967205	+	25	GTCGCAGGTGGGAGCCGACGGG	P1P2	38	0.0419054	1.268	0.0295237
AURKA	chr20	54967219	+	26	GACTTGGGTCCTTGGGTCGCAGG	P1P2	24	0.145968	0.346154	0.04505
AURKA	chr20	54967230	+	25	GCTCTTGGAAGACTTGGGTCCT	P1P2	13	0.0461844	0.14	0.00847246
AURKB	chr17	8113712	+	24	GGGACGATAGCAGGGCGGGGG	P1P2	174	0.599051	0.1875	0.143745
AURKB	chr17	8113717	+	23	GGTAGGGACGATAGCAGGGC	P1P2	169	0.890313	0.243478	0.0526321
AURKB	chr17	8113722	+	24	GAAGGAGGTAGGGACGATAGC	P1P2	164	0.102535	0.320833	0.176486
AURKB	chr17	8113750	+	24	GCTGGCCTGCGCGCACGCCGC	P1P2	136	-0.0193552	0.745833	0.00533444
AURKB	chr17	8113824	+	24	GGTGAGCTGGCCTCCTGTCGC	P1P2	62	0.264839	0.145833	0.0128191
AURKB	chr17	8113846	+	23	GTAGCAGTGCCTTGGACCCC	P1P2	40	1.09216	0.1	0.196423
AURKB	chr17	8113880	+	22	GGCAGATTCAGTTGTTTGC	P1P2	6	0.118319	0.05	0.0782605
AURKB	chr17	8113643	-	24	GagggGTTGGACCGATCGAGC	P1P2	243	0.48335	1.1375	0.223558
AURKB	chr17	8113699	-	24	GTCAGCACACTAGCCCCAATC	P1P2	187	0.433762	0.00416667	0.0334228
AURKB	chr17	8113859	-	24	GGCCAGCTCACCTGGGGTCCA	P1P2	27	1.01753	0.1	0.022547
B3GALT4	chr6	33245003	+	23	GCGGTCGAGGCATGCTGCGG	P1P2	49	0.913966	0	0.0374334
B3GALT4	chr6	33245016	+	23	GCAGCTGCGGACCGCGGTCG	P1P2	62	0.950973	0	0.191489
B3GALT4	chr6	33245050	+	23	GACCAGCGCACCCTGGGGGG	P1P2	96	0.209423	0.0304348	0.0899512
B3GALT4	chr6	33245073	+	24	GCGGAGGTCTGAGCGCGCGAC	P1P2	119	0.699406	0.0791667	0.0958062
B3GALT4	chr6	33245090	+	22	GACCACGCCCGGGATGCGG	P1P2	136	0.998645	0.00909091	0.189258
B3GALT4	chr6	33245100	+	24	GGGGACTTAACCGACCACGCC	P1P2	146	0.362872	0	0.145087
B3GALT4	chr6	33245154	+	22	GATCCGTAAGAGCGAAGGG	P1P2	200	0.988336	0.177273	0.861254
B3GALT4	chr6	33245176	+	24	GCATGGTGCGGCGTACTCCGA	P1P2	222	1.01302	0.625	0.182857
B3GALT4	chr6	33244894	-	24	GGGAGCGCGCAACGCGGAAGC	P1P2	-60	0.585328	0	0.0564577
B3GALT4	chr6	33244959	-	23	GTGCCGCAGTCGGCCAGCCA	P1P2	5	0.260397	0	0.130424
B4GALNT1	chr12	58026837	+	24	GGGATCCCCGGCTTTGCCCCG	P1P2	83	0.899496	0.0458333	0.699049
B4GALNT1	chr12	58026944	+	24	GCCGAAGCAGCCGCAACGAGC	P1P2	-24	1.04871	0	0.0773371
B4GALNT1	chr12	58026997	+	24	GTTTCCTCCGCGCCCACTAGA	P1P2	-77	0.436104	0	0.245277
B4GALNT1	chr12	58027077	+	24	GGTTGAGATGCCAGTGTTTGG	P1P2	-157	0.283563	0.445833	0.567666
B4GALNT1	chr12	58026889	-	22	GCGTCCCACTGGCAGCGCG	P1P2	31	1.05179	0	0.267689
B4GALNT1	chr12	58026994	-	24	GCGCGGGGAATGCGAGCGCCC	P1P2	-74	0.691597	0	0.142332
B4GALNT1	chr12	58027007	-	22	GCGCCCCGGCGCCTTCTAG	P1P2	-87	0.147252	0	0.028657
B4GALNT1	chr12	58027027	-	22	GGGCGCGGAGGAAACTGCG	P1P2	-107	0.761084	0	0.131271
B4GALNT1	chr12	58027049	-	24	GGGCGCGGAGCAAACGCGGGA	P1P2	-129	0.321161	0.0166667	0.0814027
B4GALNT1	chr12	58027151	-	24	GCCTGCTCGTTCTGAGCTTGT	P1P2	-231	0.248475	2.92083	0.209711
BAK1	chr6	33547718	+	25	GGGCAGGGAGCCTGCCGGGAGC	P1P2	288	0.351398	0.46	0.0742983
BAK1	chr6	33547736	+	27	GCAGCCCCAGCCCCAGGGTGGGGC	P1P2	270	0.260933	0.062963	0.00939227
BAK1	chr6	33547792	+	25	GCCAGGATCCCGGCAGGTAAGC	P1P2	214	0.987993	0.148	0.0467638
BAK1	chr6	33548004	+	25	GCTGATTGGAGCCGGGTGCCGC	P1P2	2	0.89594	0.048	0.0398488
BAK1	chr6	33547752	-	26	GGCAGGCTCCCTGCCCCACCCTG	P1P2	254	0.877116	0.219231	0.231292
BAK1	chr6	33547756	-	25	GCTCCCTGCCCCACCCTGGGGC	P1P2	250	0.673577	0.128	0.00967596
BAK1	chr6	33547773	-	24	GGGCTGGGGCTGCTGAGATCT	P1P2	233	0.984548	0	0.00722563
BAK1	chr6	33547780	-	24	GGCTGCTGAGATCTGGGAGGA	P1P2	226	1.02746	0	0.04246
BAK1	chr6	33547808	-	24	GACCCTTCCAGCTTACCTGCC	P1P2	198	0.543232	0.0416667	0.0468082
BAK1	chr6	33548040	-	24	GCTCCAATCAGCTCCCTCTAG	P1P2	-34	0.9139	0.0416667	0.0930859
BARD1	chr2	215674160	+	24	GTCGCGCCGCGCTCGACCGCC	P1P2	214	0.0160963	0.00833333	0.0618377
BARD1	chr2	215674198	+	23	GCCATGGAACCGGATGGTCG	P1P2	176	0.557144	0	0.441785
BARD1	chr2	215674263	+	24	GATAATCGGCAGCCGAGGAAC	P1P2	111	0.840596	0.275	0.458022
BARD1	chr2	215674278	+	23	GCGGGACGATGCCGGATAAT	P1P2	96	0.298697	0.247826	0.347998
BARD1	chr2	215674297	+	24	GAGGAGCCTTTCATCCGAAGG	P1P2	77	0.304746	0.3875	0.182616
BARD1	chr2	215674399	+	24	GGCGGCCCGCCGTCCCAGACG	P1P2	-25	1.43493	0	0.200639
BARD1	chr2	215674188	-	22	GTCGAGCGCGGCGCGACTG	P1P2	186	0.471385	0	0.0322943
BARD1	chr2	215674246	-	24	GCGCGGAACGAGGCTCGTTCC	P1P2	128	-0.128264	0	0.0153136
BARD1	chr2	215674251	-	24	GAACGAGGCTCGTTCCCGGAG	P1P2	123	0.724472	0.0208333	0.21519
BARD1	chr2	215674429	-	23	GGGACGGCGGGCCGCCAGAg	P1P2	-55	0.398716	0	0.117477
BCAS2	chr1	115124031	+	26	GTTACAATTTGCCACTTCTACCC	P1P2	187	0.20696	0.215385	0.164973
BCAS2	chr1	115124072	+	25	GCTGACTCACTGCTAGCTGGCT	P1P2	146	0.0542428	3.012	0.0777439
BCAS2	chr1	115124077	+	23	GTAGCTGACTCACTGCTAGC	P1P2	141	0.0123023	3.96087	0.45515
BCAS2	chr1	115124109	+	24	GTGTGCGGGAAGCGGTGAGTG	P1P2	109	0.703017	7.80833	0.118846
BCAS2	chr1	115124118	+	25	GAAGCCCCTGGTGTGCGGGAAG	P1P2	100	0.346839	6.672	0.0270069
BCAS2	chr1	115124220	+	25	GCAGAAAACGCAGGCAAACCTG	P1P2	-2	1.25503	0.1	0.525602
BCAS2	chr1	115124276	+	24	GATTACATCAGTGTCAGGCGC	P1P2	-58	0.109746	0.1	0.330872
BCAS2	chr1	115124282	+	24	GAACGTGATTACATCAGTGTC	P1P2	-64	0.0782516	0.1	0.0252726
BCAS2	chr1	115124028	-	25	GCTGCAGCCTAAGAAAGAGAAT	P1P2	190	1.04195	0.068	0.218675
BCAS2	chr1	115124045	-	26	GAGAATAGGGACCAGGGTAGAAG	P1P2	173	0.38286	0.1	0.139378
BCAS2	chr1	115124035	-	26	GCCTAAGAAAGAGAATAGGGACC	P1P2	183	0.215362	0.0615385	0.0497993
BCCIP	chr10	127512076	+	24	GCTTCCCCTTGCCTGACCTTC	P1P2	-54	0.0519776	0	0.0200469
BCCIP	chr10	127512151	+	24	GCTGCGGAACCCCACTTTCCA	P1P2	21	1.25376	0.0291667	0.334209
BCCIP	chr10	127512168	+	24	GACTGGGGGATCCGGCGGCTG	P1P2	38	0.00244112	0.158333	0.16341
BCCIP	chr10	127512177	+	24	GtcGCGCTGGACTGGGGGATC	P1P2	47	0.151242	0.241667	0.00248447
BCCIP	chr10	127512324	+	24	GCTTGCCAAAAAGTTTTTCTC	P1P2	194	0.0515725	0.05	0.0673938
BCCIP	chr10	127512384	+	24	GTTTCTCCTCACAGACCCTCA	P1P2	254	0.0248141	0.645833	0.564073
BCCIP	chr10	127512137	-	24	GTGAGCGGCAACATGGCGTCC	P1P2	7	0.0285655	0.0458333	0.0154191
BCCIP	chr10	127512165	-	23	GCGGCGTGCCGTGGAAAGTG	P1P2	35	1.595	0.0478261	0.129077
BCCIP	chr10	127512317	-	23	GAAGGACACGCTCCCCTAGT	P1P2	187	0.0411489	0	0.0412577
BCCIP	chr10	127512373	-	23	GGCTGTGTAAAAATAGTGTA	P1P2	243	-0.0193995	0.130435	0.597668
BCL2L1	chr20	30310182	+	25	GGAATGGAATTTTTAGGGTAAA	P1	474	-0.0591054	1.568	0.023521
BCL2L1	chr20	30310189	+	24	GGAGGGGGAATGGAATTTTTA	P1	467	-0.0096057	1.45833	0.190663
BCL2L1	chr20	30310208	+	24	GAAACCAGTTCTGGTACCTGG	P1	448	0.252225	1.29167	0.151797
BCL2L1	chr20	30310298	+	24	GGTGGGAGATTCAGAGTCCAC	P1	358	0.772614	0.0291667	0.158404
BCL2L1	chr20	30310335	+	24	GGAAGGCATTTCGGAGAAGAC	P1	321	0.805525	0.245833	0.0523738
BCL2L1	chr20	30310345	+	24	GACTTTCCGAGGAAGGCATTT	P1	311	0.616741	0.295833	0.124488
BCL2L1	chr20	30310405	+	24	GATTTGAATGTAGGTGGTGCG	P1	251	0.152236	0.158333	0.490598
BCL2L1	chr20	30310415	+	24	GCCTAAGGCGGATTTGAATGT	P1	241	0.555061	0.0875	0.344431
BCL2L1	chr20	30310527	+	24	GTTTTTTTGCCAGCCACCGCG	P1	129	-0.0156642	1.1375	0.935792
BCL2L1	chr20	30310556	+	24	GGGTCGCATGATCCCTCCGGC	P1	100	0.0847306	0.554167	0.733903
BCL2L1	chr20	30310593	+	24	GCAATTCCTGTGTCGCCTTCT	P1	63	0.227626	0.0541667	0.0144921
BCL2L1	chr20	30310654	+	24	GGCCGCCCTCGATCCGGGCGA	P1	2	0.000110432	0.1	0.215973
BCL2L1	chr20	30310660	+	22	GAGCGGCCGCCCTCGATCC	P1	-4	1.12251	0.113636	0.0135447
BCL2L1	chr20	30310696	+	23	GGGCTGGGCTCCCGGGTGGC	P1	-40	0.00287416	0.0739131	0.0172279
BCL2L1	chr20	30310250	-	24	GTTTCTTTGTGGGTCTTACGA	P1	406	0.201778	2.11667	0.440171
BCL2L1	chr20	30310262	-	24	GTCTTACGAAGGTCTGGGTCT	P1	394	0.277267	2.35417	0.0328912
BCL2L1	chr20	30310534	-	22	GGTAACTCAGCCGGCCTCG	P1	122	0.444227	0.995455	0.439765
BCL2L1	chr20	30310589	-	24	GGATCATGCGACCCGGCAGGC	P1	67	0.104392	0.245833	0.0980187
BCL2L1	chr20	30310200	+	25	GTTCTGGTACCTGGAGGGGGAA	P1	456	0.0867216	1.288	0.104559
BCL2L1	chr20	30310334	+	24	GAAGGCATTTCGGAGAAGACG	P1	322	0.635667	0.2375	0.230961
BCL2L1	chr20	30310594	+	23	GCAATTCCTGTGTCGCCTTC	P1	62	0.0132053	0.0521739	0.0997944
BCL2L1	chr20	30310661	+	22	GGAGCGGCCGCCCTCGATC	P1	-5	0.967538	0.118182	0.038954
BCL2L1	chr20	30310581	-	24	GGCCGGAGGGATCATGCGACC	P1	75	0.909952	0.5125	0.129832
BCL2L1	chr20	30310585	-	23	GAGGGATCATGCGACCCGGC	P1	71	0.524335	0.33913	0.295674
BCLAF1	chr6	136600732	+	27	Gtaagcgagaaaatgagaatgtcc	P1P2	10179	0.138811	2.28148	0.193313
BCLAF1	chr6	136600999	+	21	GATTAGGAGAAAAGAAAT	P1P2	9912	0.0294787	0.933333	0.0821708
BCLAF1	chr6	136610747	+	23	GGTGTCGGGTTGGCGGCGAA	P1P2	164	0.0563365	0.460869	0.0259425
BCLAF1	chr6	136610761	+	24	GACTCTTTTGTGGGTGGTGTC	P1P2	150	0.0219284	0.3125	0.143616
BCLAF1	chr6	136610795	+	24	GGGGCAGTGAAGACCGAGGAC	P1P2	116	0.0745992	0.6625	0.115058
BCLAF1	chr6	136610817	+	24	GCAATGTATTCAAGTTACTCC	P1P2	94	0.103217	0.9375	0.0107414
BCLAF1	chr6	136610871	+	24	GTTGCAACGGAGATAAATTCC	P1P2	40	0.390932	0.116667	0.0402557
BCLAF1	chr6	136610894	+	23	GTCGGGAAATGGCCGCTGTG	P1P2	17	1.23621	0.0608696	0.151971
BCLAF1	chr6	136610905	+	22	GCGTTCTTGAGTCGGGAAA	P1P2	6	0.578727	0.1	0.101436
BCLAF1	chr6	136610912	+	24	GTTTTCCTCGCGTTCTTGAGT	P1P2	-1	0.17049	0.1	0.163679
BCLAF1	chr6	136610946	+	23	GAGACGTGCTAGCGCGTCGA	P1P2	-35	1.18507	0.2	0.181883
BCLAF1	chr6	136600736	-	26	Gccatttactagagcttgttacc	P1P2	10175	0.0462964	2.43846	0.193313
BCLAF1	chr6	136600789	-	25	Gataacaatagatccatttcac	P1P2	10122	-0.000920986	1.804	0.193313
BCLAF1	chr6	136600816	-	27	Gttctttgagaataaaatacattt	P1P2	10095	-0.0538225	1.51852	0.193313
BCLAF1	chr6	136600818	-	22	Gagaataaaatacattttg	P1P2	10093	0.0469753	1.26364	0.193313
BCLAF1	chr6	136600993	-	28	GACCTTGAAGAATGTGATCTAGAAT	P1P2	9918	-0.0879097	1.66071	0.195156
BCLAF1	chr6	136610875	-	24	GACACGCCGAATCGCGGTTCC	P1P2	36	-0.0648774	0.375	0.0170316
BDP1	chr5	70751627	+	25	GCCCCGGCGGCTGCCCGGAAAG	P1P2	124	0.0927746	0.036	0.0680366
BDP1	chr5	70751690	+	23	GCGGAACATGGCGGAGGCAG	P1P2	187	1.84849	0	0.13009
BDP1	chr5	70751699	+	23	GCGTGCCCTGCGGAACATGG	P1P2	196	0.593379	0	0.347519
BDP1	chr5	70751448	-	23	GCTGATGGCGCAATCAGTTG	P1P2	-55	-0.0336639	0.308696	0.553292
BDP1	chr5	70751465	-	24	GTTGCGGCGTCCTGTGAGCGC	P1P2	-38	0.00964453	0.125	0.0840384
BDP1	chr5	70751473	-	24	GTCCTGTGAGCGCGGGGATGC	P1P2	-30	0.104122	0.05	0.00410897
BDP1	chr5	70751530	-	23	GGGTCATGAAAAAGCGGCGG	P1P2	27	0.558131	0.0956522	0.461875
BDP1	chr5	70751572	-	24	GGCGGCGGGGCAGTGAAACTA	P1P2	69	0.204912	0.154167	0.121237
BDP1	chr5	70751594	-	24	GGTAGCTGCCCCCTGAGCTGG	P1P2	91	0.157445	0.0708333	0.240391
BDP1	chr5	70751638	-	24	GTAGTTCCTAATCCCCTTTCC	P1P2	135	0.068463	0.1125	0.0742211
BIRC5	chr17	76210254	+	24	GGAGTAGAGGCGGGGCGGCGC	P1P2	-112	0.283731	0	0.0104602
BIRC5	chr17	76210302	+	24	GTCGGGAGCGCACGCCCTCTT	P1P2	-64	0.706334	0	0.0242167
BIRC5	chr17	76210320	+	22	GCGCGCCGCGGGGCATGTC	P1P2	-46	0.739035	0	0.0100212
BIRC5	chr17	76210341	+	23	GATTCAAATCTGGCGGTTAA	P1P2	-25	0.0254817	0	0.059409
BIRC5	chr17	76210371	+	23	GCCGCCGCCACCTCTGCCAA	P1P2	5	1.21045	0	0.18432
BIRC5	chr17	76210404	+	24	GCCAGGCAGGGGGCAACGTCG	P1P2	38	1.05052	0.383333	0.11812
BIRC5	chr17	76210422	+	24	GGTCCTTGAGAAAGGGCTGCC	P1P2	56	0.113775	0.595833	0.0557838
BIRC5	chr17	76210499	+	24	GCCGGGCAGTCTCACCCGCTC	P1P2	133	0.514534	0.0583333	0.0285639
BIRC5	chr17	76210310	-	24	GCGGGGGGTGGACCGCCTAAG	P1P2	-56	0.31997	0	0.085581
BMS1	chr10	43278244	+	25	GCCGCGACTCCTCAGGTCAGCA	P1P2	-18	0.318747	0.032	0.142932
BMS1	chr10	43278259	-	24	GGCGGTGTCCATGCTGACCTG	P1P2	-3	1.67642	0.0708333	0.339713
BMS1	chr10	43278292	-	23	GCGAGCAGGTTCGGTGCTGC	P1P2	30	0.651596	0.026087	0.0262752
BMS1	chr10	43278298	-	22	GGTTCGGTGCTGCGGGTTG	P1P2	36	0.671987	0.0590909	0.0490311
BMS1	chr10	43278422	-	25	GAGGAGCGGCATATTTCTCATC	P1P2	160	0.100305	0.46	0.0811375
BMS1	chr10	43278445	-	24	GCGGAGGTGTCCTGGGGTAGT	P1P2	183	0.282599	0.0916667	0.0184414
BMS1	chr10	43278484	-	25	GAATCCCTGCAGAGAGCCCAGA	P1P2	222	0.25957	0.056	0.47976
BNIP1	chr5	172571521	+	24	GGGGACGCCGGCTACGGGCAG	P1P2	-30	1.00505	0.1	0.20194
BNIP1	chr5	172571534	+	24	GAGCCGCCATGTTGGGGACGC	P1P2	-17	0.00754336	0.0166667	0.0307846
BNIP1	chr5	172571667	+	23	GACCAGCAGAGCTTGGGTTA	P1P2	116	0.995066	3.42609	0.179879
BNIP1	chr5	172571753	+	21	GGGGGGGTAGCCGACCAT	P1P2	202	0.0385745	0.1	0.0165625
BNIP1	chr5	172571772	+	23	GGACACAACCAAATGGGGAC	P1P2	221	0.573967	0.1	0.124686
BNIP1	chr5	172571779	+	23	GTCACCGGGACACAACCAAA	P1P2	228	0.462604	0.130435	0.170137
BNIP1	chr5	172571537	-	24	GGTCCTGCCGCTGCCCGTAGC	P1P2	-14	0.657327	0.183333	0.0837412
BNIP1	chr5	172571551	-	22	GTAGCCGGCGTCCCCAACA	P1P2	0	0.999888	0.0409091	0.0201234
BNIP1	chr5	172571577	-	24	GCTCCCCAAGACGTCCACGTC	P1P2	26	0.845185	0.0541667	0.0462247
BNIP1	chr5	172571644	-	23	GCTTATTCAGGTACTGATCC	P1P2	93	0.280973	1.98261	0.0553072
BOD1L1	chr4	13629244	+	22	GCCTCCCAGGATCGTCCGC	P1	25	0.710588	0.0863636	0.171694
BOD1L1	chr4	13629299	+	23	GTTCCGTAACAACATCCCGT	P1	-30	0.751343	0.2	0.740428
BOD1L1	chr4	13629203	-	24	GaggcggctgcggcTGTGGGT	P1	66	0.662622	0	0.0859578
BOD1L1	chr4	13629247	-	24	GGGGAGGGCAAGGGCCCTGAC	P1	22	0.108467	0	0.125418
BOD1L1	chr4	13629260	-	24	GCCCTGACCGGCGGACGATCC	P1	9	0.347638	0.0541667	0.00146586
BOD1L1	chr4	13629306	-	23	GCCGCCTGAGGGAAGCCAAC	P1	-37	1.53807	0.2	0.565024
BOD1L1	chr4	13629318	-	24	GAAGCCAACGGGATGTTGTTA	P1	-49	0.517737	0.2	0.0660658
BOD1L1	chr4	13629327	-	23	GGATGTTGTTACGGAACCAG	P1	-58	0.513149	0.2	0.78008
BOD1L1	chr4	13629355	-	23	GAGCAACCCCGGAAGTGAAA	P1	-86	0.105715	0.0304348	0.589212
BOLA3	chr2	74374825	+	22	GCGCGCGCGGCACTGGCAA	P1P2	170	0.325634	0	0.036017
BOLA3	chr2	74374846	+	24	GCTTGAGGACTGGCTCCCGGA	P1P2	149	0.180217	0	0.592188
BOLA3	chr2	74374906	+	23	GGGGCTGCTCTCCCCGGGAC	P1P2	89	0.00780804	0	0.00892117
BOLA3	chr2	74374936	+	23	GGGATCCGCGGGGTGAGCGT	P1P2	59	1.08954	0	0.440814
BOLA3	chr2	74375002	+	24	GGGCGGCGGGTCACGTCGGCC	P1P2	-7	0.050667	0	0.0229072
BOLA3	chr2	74375094	+	23	GCTGACGGCCTCCGGGCGGC	P1P2	-99	-0.00642944	0	0.0161931
BOLA3	chr2	74375102	+	24	GGCCGGGAGGCTGACGGCCTC	P1P2	-107	-0.1855	0	0.00545273
BOLA3	chr2	74375130	+	24	GCCAGGCGACCGGAGGCCTCC	P1P2	-135	0.642974	0	0.0133491
BOLA3	chr2	74375058	-	24	GTATGCCCGAAAGACGCGGAG	P1P2	-63	1.26748	0	0.398913
BOLA3	chr2	74375081	-	24	GGGGACCGAGAGCCGCCGCCG	P1P2	-86	0.101643	0	0.159774
BORA	chr13	73302018	+	23	GTCTTGGGCCAACCAGGGCA	P1P2	-55	0.0264648	0	0.232163
BORA	chr13	73302072	+	23	GCCAGGCCAGCTTCCACGAC	P1P2	-1	1.19893	0.0956522	0.0555649
BORA	chr13	73302096	+	24	GTACCGACTCCAGGGAGCTCC	P1P2	23	1.02458	0.0333333	0.0107662
BORA	chr13	73302106	+	24	GAAGCCCCCAGTACCGACTCC	P1P2	33	0.776487	0.120833	0.045055
BORA	chr13	73302206	+	24	GCGGGCAGGCAAGTCAGGAGC	P1P2	133	0.146494	0.254167	0.00927007
BORA	chr13	73302295	+	23	GCGTCGCCCCCAACCCTACG	P1P2	222	0.283779	0.221739	0.345224
BORA	chr13	73302055	-	24	GCCCAAGACAGCGCGGAAGCG	P1P2	-18	0.0647532	0	0.267539
BORA	chr13	73302170	-	22	GTACGCTCTTTGTGGTCCC	P1P2	97	0.060662	0.672727	0.0495969
BORA	chr13	73302247	-	24	GCCCGCTCGCCCCTGGTGAAT	P1P2	174	0.588843	0.129167	0.0218036
BORA	chr13	73302308	-	24	GAAAGAGTGGCCACGTAGGGT	P1P2	235	0.0750124	0.125	0.00756573
BPGM	chr7	134331611	+	24	GCCAAAGAGCCAGCGCCTCCT	P1P2	-4	0.770855	0.158333	0.104501
BPGM	chr7	134331789	+	24	GACTCCCACCAACGACTAAAC	P1P2	174	0.475251	2.05	0.154472
BPGM	chr7	134331819	+	24	GTCCCAGCTTGAGGGCTGGAG	P1P2	204	0.531199	0.420833	0.0228186
BPGM	chr7	134331565	-	24	GCCCTAGGACCTGCCCACGTC	P1P2	-50	0.994141	0.5125	0.0113855
BPGM	chr7	134331571	-	24	GGACCTGCCCACGTCTGGTTC	P1P2	-44	0.586266	0.45	0.0146391
BPGM	chr7	134331596	-	24	GCTAGAAAAGAGCGTCGATGC	P1P2	-19	1.04066	0.158333	0.124872
BPGM	chr7	134331619	-	24	GCGGCAGTGATGAGTCCTAGG	P1P2	4	0.821521	0.1875	0.330102
BPGM	chr7	134331625	-	24	GTGATGAGTCCTAGGAGGCGC	P1P2	10	0.820275	0.191667	0.228249
BPGM	chr7	134331644	-	24	GCTGGCTCTTTGGCGGCTCGG	P1P2	29	0.965198	0.208333	0.08081
BPGM	chr7	134331766	-	24	GATGTTTTATTTTTGGGTGCG	P1P2	151	-0.0792192	0.929167	0.0396813
BRCA1	chr17	41277087	+	23	GAAGCGCTGAGGATCAGGAA	P1P2	285	0.366404	1.93043	0.274088
BRCA1	chr17	41277098	+	25	GTAGGTCGCGAGGGAAGCGCTG	P1P2	274	0.192323	1.48	0.336374
BRCA1	chr17	41277137	+	24	GCGTAAGGCGTTGTGAACCCT	P1P2	235	0.48386	0.120833	0.105924
BRCA1	chr17	41277175	+	24	GGTATTCTTTGACGGGGGGTA	P1P2	197	-0.0259456	0.341667	0.216932
BRCA1	chr17	41277184	+	23	GACAGATGGGTATTCTTTGA	P1P2	188	0.085102	0.443478	0.0277488
BRCA1	chr17	41277197	+	24	GGATTTCCGAAGCTGACAGAT	P1P2	175	0.330075	0.6125	0.146631
BRCA1	chr17	41277227	+	23	GATGCTCTGGGGTACTGGCG	P1P2	145	0.0739681	1.53043	0.289708
BRCA1	chr17	41277239	+	23	GGGGGCCCAAGTGATGCTCT	P1P2	133	0.193272	1.72609	0.0125851
BRCA1	chr17	41277271	+	24	GGGTAAAGGTAGTAGAGTCCC	P1P2	101	0.725629	1.87917	0.245195
BRCA1	chr17	41277361	+	24	GCTCGCTGAGACTTCCTGGAC	P1P2	11	1.79051	0.241667	0.00503462
BRCA2	chr13	32889713	+	24	GTCCCCTCACGCTTCTCCCGG	P1P2	60	0.754098	0.25	0.414272
BRCA2	chr13	32889772	+	24	GAGGTGCAGTTCTTTTTTGGC	P1P2	119	0.10321	0.05	0.25592
BRCA2	chr13	32889592	-	23	GTGTGCTGCGTGTCGCGTCA	P1P2	-61	0.043535	0.0521739	0.249668
BRCA2	chr13	32889602	-	24	GTGTCGCGTCACGGCGTCACG	P1P2	-51	0.0828735	0.0916667	0.566176
BRCA2	chr13	32889639	-	22	GGCGCGAGCTTCTGAAACT	P1P2	-14	1.28029	0	0.1144
BRCA2	chr13	32889750	-	24	GTGAGGGGACAGATTTGTGAC	P1P2	97	0.965616	0.3	0.37577
BRCA2	chr13	32889755	-	24	GGGACAGATTTGTGACCGGCG	P1P2	102	-0.0406187	0.3	0.622152
BRCA2	chr13	32889775	-	24	GCGGTTTTTGTCAGCTTACTC	P1P2	122	0.0252504	0.170833	0.20884
BRCA2	chr13	32889869	-	22	GTCCCAGTCCAGCGTGGCG	P1P2	216	0.547918	0.122727	0.395713
BRCA2	chr13	32889887	-	24	GCGGGGGAGCGCCTCACGCCC	P1P2	234	0.416423	0.25	0.0475802
BRE	chr2	28113671	+	24	GATCGGTAACCGGCGACTACG	P1P2	-13	0.557649	0.1375	0.212221
BRE	chr2	28113682	+	24	GAACTTAGTCCGATCGGTAAC	P1P2	-2	0.825646	0.229167	0.203937
BRE	chr2	28113689	+	24	GTACCTGGAACTTAGTCCGAT	P1P2	5	0.389569	0.345833	0.548952
BRE	chr2	28113866	+	23	GCCTTGGGGGCTCGTTCTTG	P1P2	182	0.187473	0.913043	0.00453283
BRE	chr2	28113635	-	24	GCCCGCGGCGCGCGCGCAGGT	P1P2	-49	0.486788	0	0.140455
BRE	chr2	28113647	-	23	GCGCAGGTCGGTGCGTCTGT	P1P2	-37	0.326636	0	0.162224
BRE	chr2	28113660	-	24	GCGTCTGTCGGGGGCGCGCTC	P1P2	-24	1.02831	0	0.0310528
BRE	chr2	28113685	-	26	GTACCTGTACCCCACGTAGTCGC	P1P2	1	0.53486	0.0923077	0.196916
BRE	chr2	28113758	-	22	GTTGGATCCCGAGTCGCAC	P1P2	74	0.194799	0.618182	0.414528
BRE	chr2	28113815	-	24	GGGACTCGCCTCCTCTTCCTA	P1P2	131	1.14604	0.0791667	0.216704
BRIP1	chr17	59940616	+	24	GTCGGAGGGAAGTCCACGGAA	P1P2	214	1.07499	0.491667	0.0377734
BRIP1	chr17	59940621	+	24	GGCAAGTCGGAGGGAAGTCCA	P1P2	209	0.539566	0.533333	0.31934
BRIP1	chr17	59940838	+	24	GTTGAGGGGTCTGGTGGGTCG	P1P2	-8	1.0125	0.6	0.147422
BRIP1	chr17	59940861	+	23	GGAATTCGTCTCGGGTTGTG	P1P2	-31	0.732299	0.143478	0.276239
BRIP1	chr17	59940870	+	24	GCGGGAGGCGGGAATTCGTCT	P1P2	-40	0.614394	0.1	0.045891
BRIP1	chr17	59940896	+	24	GCTATTGGGCGCTGGGAGTCG	P1P2	-66	0.199323	0.1	0.0752041
BRIP1	chr17	59940905	+	24	GCTCGCTGGGCTATTGGGCGC	P1P2	-75	0.510429	0.1	0.00591757
BRIP1	chr17	59940626	-	24	GAAGAACTCAAGCCCTTTCCG	P1P2	204	0.649757	0.483333	0.474099
BRIP1	chr17	59940732	-	24	GACTTCTGAGAGCAAATAAAG	P1P2	98	0.912509	0.358333	0.689582
BRIP1	chr17	59940740	-	23	GAGCAAATAAAGCGGAGCCC	P1P2	90	0.572646	0.456522	0.485324
BTAF1	chr10	93683575	+	22	GACCCGCACGACTTCAAAC	P1P2	-19	1.11621	0	0.400931
BTAF1	chr10	93683606	+	24	GGTCCAAGACGGTAGCGGAGG	P1P2	12	1.13411	0.075	0.104705
BTAF1	chr10	93683682	+	23	GCGTTCCAGCGCAGGCCCTC	P1P2	88	0.503259	0	0.0852799
BTAF1	chr10	93683705	+	23	GGGAGCGGCCGGTGCGGCGT	P1P2	111	0.558267	0	0.0204405
BTAF1	chr10	93683593	-	24	GGTACCCGGTTTGAAGTCGTG	P1P2	-1	0.749682	0	0.750001
BTAF1	chr10	93683667	-	24	GCCGCGGGGACGAGCTCGGGT	P1P2	73	0.715193	0	0.130857
BTAF1	chr10	93683689	-	23	GCGGCAGGGCAGATGCCCGA	P1P2	95	0.269166	0	0.301862
BTAF1	chr10	93683745	-	24	GCTCCCCTGTGCTCCGCGGCC	P1P2	151	-0.000292891	0	0.00719888
BTAF1	chr10	93683799	-	23	GCCTCAGCTGCGCGGCGCGT	P1P2	205	0.410423	0	0.184429
BTAF1	chr10	93683806	-	24	GCTGCGCGGCGCGTAGGTCGC	P1P2	212	0.618882	0	0.0152521
BTF3	chr5	72794288	+	22	GATTAGGCGCACACACGCG	P1P2	3	0.892554	0.113636	0.762879
BTF3	chr5	72794353	+	24	GGAGCGAATAAGGGGCCGCGC	P1P2	68	0.0301108	1.7875	0.143421
BTF3	chr5	72794364	+	23	GTACCTTGTCGGAGCGAATA	P1P2	79	0.0811107	3.6	0.0995973
BTF3	chr5	72794212	-	23	GCAGGGAGGAACCGAGTTCG	P1P2	-73	0.257683	0.0217391	0.151956
BTF3	chr5	72794428	-	24	GGCGTGGTAGGAGGACGGGAG	P1P2	143	1.01079	0.533333	0.179324
BTF3	chr5	72794461	-	24	GTTCCCTGAAGGAGCGAGACA	P1P2	176	0.677617	0.05	0.187289
BTF3	chr5	72794500	-	24	GAGGAGAGGAAGGCGATGCGA	P1P2	215	0.669801	0	0.462511
BTF3	chr5	72794505	-	24	GAGGAAGGCGATGCGACGGAC	P1P2	220	0.39587	0	0.0583701
BTF3	chr5	72794519	-	24	GACGGACAGGCGCACCCGCTC	P1P2	234	1.09666	0	0.00995082
BTF3	chr5	72794530	-	24	GCACCCGCTCAGGCTGACTCT	P1P2	245	0.144841	0.0125	0.0367302
BUB1	chr2	111435403	+	24	GTGTCCCACCCAGCAAGGCCG	P1P2	227	0.695632	0.0125	0.526096
BUB1	chr2	111435409	+	23	GGAATGTGTCCCACCCAGCA	P1P2	221	1.12024	0.0391304	0.291781
BUB1	chr2	111435488	+	24	GGGGCTGGGGCGCCTGGGGTT	P1P2	142	-0.037743	0.3	0.00534987
BUB1	chr2	111435629	+	24	GGCTGCGCGGGGTATTCGAAT	P1P2	1	1.02088	0	0.185976
BUB1	chr2	111435714	+	22	GAGCAACGGCCCCGGTGAT	P1P2	-84	0.245552	0	0.0197797
BUB1	chr2	111435440	-	24	GGTGGGACACATTCCAAACCC	P1P2	190	0.638083	0.104167	0.250061
BUB1	chr2	111435445	-	24	GACACATTCCAAACCCAGGAA	P1P2	185	0.569544	0.145833	0.32743
BUB1	chr2	111435537	-	24	GGGCTTCCCCACCCCACCAGA	P1P2	93	0.858879	0.166667	0.585651
BUB1	chr2	111435725	-	24	GCAGAAGGTTGGCCAATCACC	P1P2	-95	0.0318814	0.0458333	0.0840622
BUB1B	chr15	40453176	+	21	GCTCTCGCGTCTCGCCCA	P1P2	-128	0.00733865	0.3	0.11589
BUB1B	chr15	40453238	+	24	GCCGCCAAGTTTCAAATTTAA	P1P2	-66	-0.0278715	0.104167	0.342606
BUB1B	chr15	40453284	+	24	GTACACGACTCCCTAACAAAC	P1P2	-20	0.362011	0.0625	0.376094
BUB1B	chr15	40453503	+	23	GGAGCCTTCTATTACCTACC	P1P2	199	0.932474	0.413043	0.409801
BUB1B	chr15	40453235	-	24	GGCGTGGCCACGTCGACCGCG	P1P2	-69	0.0450776	0.379167	0.717887
BUB1B	chr15	40453337	-	23	GGTCGCTTCTGTAGCTCCGA	P1P2	33	0.628011	1.1087	0.661788
BUB1B	chr15	40453363	-	24	GGTTGCGGAAGAAAGCCCAGG	P1P2	59	0.360357	1.9	0.807215
BUB1B	chr15	40453400	-	24	GGAAAGGCCTGCAGCAGGACG	P1P2	96	0.169132	1.375	0.156809
BUB1B	chr15	40453430	-	24	GCCAGGAATGCAGGATGGCGG	P1P2	126	1.08242	0.529167	0.602503
BUB1B	chr15	40453465	-	23	GGGGTGCTCTGAGGTAGGTA	P1P2	161	0.985106	0.0347826	0.14327
BUB3	chr10	124913901	+	24	GAACACTCGCAGGCTAGGCGA	P1P2	-26	0.596614	0.0916667	0.173042
BUB3	chr10	124913995	+	24	GTCGCCTCGCCTCCCTACCTT	P1P2	68	0.883122	0.1	0.152906
BUB3	chr10	124914049	+	23	GCCCTGCCAGTTGCGGACCC	P1P2	122	0.0216224	0.204348	0.128386
BUB3	chr10	124914071	+	22	GGATCCCCTGCGAATCGAA	P1P2	144	0.0141811	0.1	0.577693
BUB3	chr10	124913938	-	24	GCGAGTGTTCTGAGGGAAGCA	P1P2	11	0.674309	0.0375	0.288851
BUB3	chr10	124913973	-	24	GCCGCAGCGAGTGGCGAGTAG	P1P2	46	1.44257	0	0.197535
BUB3	chr10	124913990	-	24	GTAGTGGAAACGTTGCTTCTG	P1P2	63	0.0833004	0.0208333	0.00795424
BUB3	chr10	124914034	-	24	GAGGCGACGGTGTGCGGGAGC	P1P2	107	0.0664379	0.154167	0.00418113
BUB3	chr10	124914065	-	24	GGGACTTCCCGGGTCCGCAAC	P1P2	138	0.160449	0.3	0.0870041
BUB3	chr10	124914086	-	22	GCAGGGCCGTTCGATTCGC	P1P2	159	-0.0269291	0.1	0.0503157
BUD13	chr11	116643402	+	24	GCCGACCCCTGCTCATGCTCA	P1P2	286	0.00472081	0.3875	0.0722603
BUD13	chr11	116643511	+	24	GAGTTGGTACCGGCCGGGGCG	P1P2	177	0.0367203	0	0.0786977
BUD13	chr11	116643516	+	24	GGGGTGAGTTGGTACCGGCCG	P1P2	172	-0.0148029	0	0.210021
BUD13	chr11	116643522	+	22	GCAAGGGGTGAGTTGGTAC	P1P2	166	0.478772	0	0.0648185
BUD13	chr11	116643537	+	24	GCCTGGCGGGGCCGGCGGCAA	P1P2	151	0.240561	0	0.0108593
BUD13	chr11	116643726	+	24	GCTGGCGTCCGTTACGCGTTG	P1P2	-38	0.686338	0.05	0.081237
BUD13	chr11	116643457	-	23	GAGAGACCCGCCAAGAGGGA	P1P2	231	1.58675	0.0565217	0.127225
BUD13	chr11	116643492	-	24	GGCCGAGGGCGGAGTTGGGAA	P1P2	196	0.376937	0	0.344123
BUD13	chr11	116643591	-	24	GCTTTTTGCGACGCTTGCGAC	P1P2	97	0.0807557	0.1	0.4597
BUD13	chr11	116643627	-	24	GGTCGACGCCGGCATCTGCCC	P1P2	61	0.726908	0.1	0.17764
C10orf2	chr10	102747743	+	23	GCGTCCACGTCCTTCTACAA	P1P2	410	0.706652	2.11739	0.517322
C10orf2	chr10	102747850	+	24	GCACTCTGCAGAGCTCACTCT	P1P2	517	1.42107	0.341667	0.0571425
C10orf2	chr10	102747994	+	22	GGGGTAACAAGATACGGAG	P1P2	661	0.872274	0.309091	0.22137
C10orf2	chr10	102748050	+	24	GGAGGGCCTGGGGCCAAGTTT	P1P2	717	-0.176387	0.0375	0.0430137
C10orf2	chr10	102747755	-	23	GGTGGGGGAGCCATTGTAGA	P1P2	422	0.57442	1.18696	0.253833
C10orf2	chr10	102747812	-	22	GTGTGAAGCAGCAACGTAG	P1P2	479	0.683765	1.29545	0.432081
C10orf2	chr10	102747898	-	24	GCGTGGGATATCCCTAGAGTT	P1P2	565	0.522252	0.370833	0.29565
C10orf2	chr10	102747931	-	24	GGCACGCTAACCAGGCACCTA	P1P2	598	0.662357	0.275	0.0733008
C10orf2	chr10	102748024	-	24	GTATCTTGTTACCCCTGCGTG	P1P2	691	0.322148	0.258333	0.279752
C11orf30	chr11	76156024	+	23	GCCGCGCGCGGCCAGTCGGG	P1P2	-75	0.789112	0.234783	0.396683
C11orf30	chr11	76156057	+	24	GCAAGATGGCGACAGGTAACA	P1P2	-42	0.201837	0.220833	0.516592
C11orf30	chr11	76156277	+	24	GATCCCGTTAGGAAACAACGG	P1P2	178	0.513236	0.0708333	0.850282
C11orf30	chr11	76156289	+	22	GGAGCCCCACGATCCCGTT	P1P2	190	0.537578	0.0227273	0.304573
C11orf30	chr11	76156311	+	23	GAGTCCCCCTGAGTCCACCC	P1P2	212	0.43865	0.317391	0.313992
C11orf30	chr11	76158002	+	28	GCATTCATCCCTGCTGAGATCCAGA	P1P2	1903	-0.100116	1.09643	0.510225
C11orf30	chr11	76158100	+	28	GcaaacagctatgacctagGCAGAA	P1P2	2001	0.0890271	1.18214	0.0958808
C11orf30	chr11	76158177	+	25	Gggaaacaacaatgagtaagat	P1P2	2078	-0.0312014	1.064	0.193313
C11orf30	chr11	76156138	-	24	GGTGTCCCCTAGTCTTGGCGG	P1P2	39	0.486938	0.0125	0.452465
C11orf30	chr11	76156176	-	24	GCCCCGAAAGGCCGGGCAGGT	P1P2	77	1.59321	0.945833	0.0152068
C11orf30	chr11	76156306	-	22	GTTTCCTAACGGGATCGTG	P1P2	207	0.39543	0.0454545	0.584483
C11orf30	chr11	76156319	-	23	GATCGTGGGGCTCCCCGGGG	P1P2	220	0.306872	0.0434783	0.0122676
C11orf30	chr11	76156327	-	24	GGGCTCCCCGGGGTGGACTCA	P1P2	228	0.239978	0.145833	0.0156496
C11orf30	chr11	76157960	-	28	GTTCTGGTAGGGAGGACAAGCTCTT	P1P2	1861	0.617674	0.842857	0.172336
C11orf30	chr11	76157961	-	24	GGTAGGGAGGACAAGCTCTTT	P1P2	1862	0.103163	0.883333	0.0305678
C11orf30	chr11	76158009	-	26	GCCTGTTGTGTGGCCAACCCTTC	P1P2	1910	0.182691	2.11538	0.0404404
C11orf30	chr11	76158021	-	26	GCCAACCCTTCTGGATCTCAGCA	P1P2	1922	-0.134639	1.52308	0.731924
C11orf30	chr11	76158051	-	24	GCAAAAGAATTCTTCGAAAAT	P1P2	1952	-0.0651702	0.579167	0.0169109
C11orf30	chr11	76158113	-	27	GATACCTTTTTTCCCTTTCTGCct	P1P2	2014	-0.0175291	0.948148	0.448645
C11orf30	chr11	76158131	-	25	GCctaggtcatagctgtttgca	P1P2	2032	-0.161434	1.304	0.178098
C11orf45	chr11	128775316	+	23	GAGCGCCACAACGTCTAGCG	P2	592	0.0172124	0	0.366592
C11orf45	chr11	128775346	+	24	GAGCCCCAGCGCGGCAGGAAC	P2	562	2.7386	0	0.0355525
C11orf45	chr11	128775449	+	23	GGCCGGATCGTgcgagagaa	P2	459	0.0923081	0.026087	0.548214
C11orf45	chr11	128775509	+	24	GAGGCCTGCTTCTCGCTTCCG	P2	399	0.0328902	0.470833	0.355407
C11orf45	chr11	128775333	-	22	GAGGCCACGCTAGACGTTG	P2	575	-0.0332169	0	0.0449993
C11orf45	chr11	128775365	-	24	GCTCCCGGTTCCTGCCGCGCT	P2	543	0.169097	0	0.00563277
C11orf45	chr11	128775514	-	23	GAGGGGCGCTCTGGCGACCC	P2	394	0.0844013	0.147826	0.0854788
C11orf45	chr11	128775528	-	24	GCGACCCCGGAAGCGAGAAGC	P2	380	-0.00694615	0.325	0.0226716
C11orf45	chr11	128775571	-	24	GAAGGTGCAAGGGAAAGCCCT	P2	337	0.0775961	1.03333	0.124941
C11orf45	chr11	128775594	-	24	GACCTGGACCTTAGGCGTGGG	P2	314	0.01227	0.0625	0.0482497
C11orf73	chr11	86013268	+	24	GCTCAGGCAACAAGTACTTCC	P1P2	-94	0.432637	0	0.0223008
C11orf73	chr11	86013384	+	24	GAACCTTCCAGAATTTGCGGG	P1P2	22	0.0219797	0.6375	0.604486
C11orf73	chr11	86013431	+	22	GCCGGCGACTAGGAGTCCT	P1P2	69	1.11566	1.11364	0.0404936
C11orf73	chr11	86013465	+	24	GCGACGGCAGCTCCGTTCAGC	P1P2	103	0.830278	0.641667	0.182118
C11orf73	chr11	86013297	-	23	GTACTTGTTGCCTGAGCAGT	P1P2	-65	0.750939	0	0.12597
C11orf73	chr11	86013337	-	24	GGTCAGAGTTCGCGGGGGCAG	P1P2	-25	0.619023	0.391667	0.0488224
C11orf73	chr11	86013422	-	24	GGAAGGTTCTTAGTCTCGACT	P1P2	60	0.577313	1.075	0.0838159
C11orf73	chr11	86013546	-	23	GGATGGGACCGGGTGATATC	P1P2	184	0.772144	0.313044	0.148876
C11orf73	chr11	86013552	-	24	GGACCGGGTGATATCAGGAAG	P1P2	190	1.05406	0.4	0.402387
C12orf45	chr12	105380138	+	23	GGCTAGCCTTGGGCTTGCCA	P1P2	16	-0.0352344	0.0347826	0.208476
C12orf45	chr12	105380148	+	23	GAACAACTCGGGCTAGCCTT	P1P2	26	0.0439467	0.0652174	0.149364
C12orf45	chr12	105380159	+	23	GGGTGGGCGACGAACAACTC	P1P2	37	1.66223	0.234783	0.178091
C12orf45	chr12	105380176	+	24	GGACTCCTGAGGAATCCCGGG	P1P2	54	-0.0498419	0.716667	0.487761
C12orf45	chr12	105380227	-	24	GTCCAAGGAGCTGCTGACGGC	P1P2	105	0.347492	0.429167	0.111748
C12orf45	chr12	105380255	-	24	GACGGCCGCGGAGGTGACGGA	P1P2	133	0.64015	0.104167	0.45441
C12orf45	chr12	105380265	-	24	GAGGTGACGGACGGGTGACGG	P1P2	143	0.697624	0.0416667	0.143946
C12orf45	chr12	105380270	-	24	GACGGACGGGTGACGGCGGCA	P1P2	148	0.038577	0.0208333	0.00391276
C12orf45	chr12	105380367	-	23	GTACCCTCGAGGGGAGCCCC	P1P2	245	0.220142	0	0.153084
C12orf60	chr12	14956512	+	24	GTATGGAACCGGAAGAGACTC	P1P2	-124	0.435574	0.0583333	0.204012
C12orf60	chr12	14956571	+	22	GTACTAGATGAGCGCAATG	P1P2	-65	0.314171	0.145455	0.224142
C12orf60	chr12	14956638	+	24	GATGCCTCCAACTCGAGAGAC	P1P2	2	0.773439	0.1	0.0661417
C12orf60	chr12	14956695	+	21	GAATGTACCGTTCTCGGA	P1P2	59	0.62173	0.238095	0.745982
C12orf60	chr12	14956629	-	26	GAAGAAGATAGCTGCTAACTGAG	P1P2	-7	0.675443	0.126923	0.373003
C12orf60	chr12	14956636	-	27	GATAGCTGCTAACTGAGTGGCTGA	P1P2	0	0.216345	0.12963	0.43606
C12orf60	chr12	14956654	-	23	GACGGTCCTGTCTCTCGAGT	P1P2	18	1.23959	0.1	0.116754
C12orf60	chr12	14956708	-	24	GTACGTTGAGCCGTCCGAGAA	P1P2	72	0.986967	0.279167	0.229181
C12orf60	chr12	14956753	-	25	GCGTTCTGCGTTTTCTGTCTTT	P1P2	117	0.0254109	0.448	0.0947879
C12orf66	chr12	64615848	+	24	GCAGCTGGCTGTCGCTGCTGG	P1P2	171	0.0532035	0.1	0.142255
C12orf66	chr12	64615871	+	23	GAGGCCAACAAGAGCGCGGG	P1P2	148	0.573225	0.278261	0.173274
C12orf66	chr12	64615941	+	23	GGAGACGTTCTTCTCTCACC	P1P2	78	0.109444	0.513043	0.0536724
C12orf66	chr12	64616013	+	23	GAGCTGGGGCGCAGCTCGCA	P1P2	6	0.953657	0.0521739	0.00526559
C12orf66	chr12	64616029	+	24	GGAGAGCCACGTGGGTCGAGC	P1P2	-10	0.895527	0	0.0146221
C12orf66	chr12	64616039	+	24	GCGAGGCCGAGGAGAGCCACG	P1P2	-20	1.15082	0	0.379825
C12orf66	chr12	64615826	-	23	GAGGCTGTGATAGACCTTCT	P1P2	193	0.705357	0	0.0827422
C12orf66	chr12	64615832	-	23	GTGATAGACCTTCTCGGCCG	P1P2	187	0.129714	0	0.580532
C12orf66	chr12	64615847	-	23	GGCCGCGGCCAGGTGCGCCA	P1P2	172	0.805331	0	0.209986
C12orf66	chr12	64615889	-	23	GCTGCCCCCCGCGCTCTTGT	P1P2	130	0.000495146	0.213043	0.208485
C14orf166	chr14	52456210	+	24	GACGGCGGCCTTCGCCAATCG	P1P2	-110	0.129138	0	0.053606
C14orf166	chr14	52456229	+	23	GCTGAGTCGCTCCGAAATGA	P1P2	-91	0.569183	0	0.46537
C14orf166	chr14	52456269	+	24	GAGGCGCAGGCACCGGCGACG	P1P2	-51	0.939721	0	0.114584
C14orf166	chr14	52456292	+	23	GAGAAGAAGCGAGGTGGAGC	P1P2	-28	1.26236	0	0.0380351
C14orf166	chr14	52456362	+	22	GAGAGCCGTCAACTTGCGT	P1P2	42	0.110339	0.1	0.565138
C14orf166	chr14	52456449	+	25	GCTGGGACCTCCGCCCAGGTCA	P1P2	129	-0.0483631	0	0.101436
C14orf166	chr14	52456195	-	23	GATTGGTGGGCATTTGCCGG	P1P2	-125	0.0241339	0	0.206082
C14orf166	chr14	52456240	-	23	GGCGAAGGCCGCCGTCATTT	P1P2	-80	0.0451266	0	0.111442
C14orf166	chr14	52456426	-	24	GCTTCAACTGCAAAGGTGAGG	P1P2	106	0.454625	0.1	0.4597
C14orf166	chr14	52456463	-	24	GCCGCGTGTCCCTGACCTGGG	P1P2	143	0.797916	0	0.31732
C14orf178	chr14	78227267	+	24	GTCGAAGCTGGGGTCTTTCAG	P1P2	328	0.726537	0	0.533764
C14orf178	chr14	78227279	+	23	GACTAGGCCTAGTCGAAGCT	P1P2	340	0.582208	0	0.0938051
C14orf178	chr14	78227416	+	24	GGTCCTCGATACGGAAGGGTC	P1P2	477	0.64911	0.108333	0.0139892
C14orf178	chr14	78227426	+	23	GTTGATTGGGGTCCTCGATA	P1P2	487	1.03215	0.1	0.0718281
C14orf178	chr14	78227311	-	24	GACTAGGCCTAGTCGTAGCGG	P1P2	372	0.994945	0	0.66885
C14orf178	chr14	78227340	-	22	GAGGGCGTAGCCGTAGTCT	P1P2	401	0.0984695	0.195455	0.0389058
C14orf178	chr14	78227363	-	24	GCCCACGTCATTCTGTGCCCC	P1P2	424	-0.0048447	0.708333	0.0292419
C14orf178	chr14	78227368	-	23	GTCATTCTGTGCCCCGGGTC	P1P2	429	0.165111	0.930435	0.0115811
C14orf178	chr14	78227379	-	24	GCCCCGGGTCAGGTCACCGCC	P1P2	440	0.249383	1.32083	0.213043
C14orf178	chr14	78227459	-	24	GACCCCAATCAACAACCCACC	P1P2	520	0.972905	0.133333	0.378687
C14orf2	chr14	104387716	+	24	GCCTTGGCCCCAGCTGATCTT	P1P2	124	0.0604561	0.708333	0.170304
C14orf2	chr14	104387773	+	24	GGGACCTGGACCTGGCTCCCG	P1P2	67	0.045342	0.133333	0.393946
C14orf2	chr14	104387796	+	23	GTCCTGCGCCAAGGTGAGTA	P1P2	44	0.971578	0.0695652	0.123272
C14orf2	chr14	104387805	+	23	GAGCCGTCTGTCCTGCGCCA	P1P2	35	1.0584	0.0304348	0.453363
C14orf2	chr14	104394306	+	23	GCACCTAATATGGGGGGAGA	P1P2	-6466	-0.0128987	0.378261	0.12074
C14orf2	chr14	104394337	+	23	GTTCGTGGGTCAGACGTACC	P1P2	-6497	0.0048383	0.33913	0.0380135
C14orf2	chr14	104394428	+	24	GTTTGTGCGCTTTGAGCGGAC	P1P2	-6588	-0.00899187	0.766667	0.194328
C14orf2	chr14	104394557	+	24	GGGAAGCTTGAGCGCCGCGGC	P1P2	-6717	-0.0128497	0	0.0626342
C14orf2	chr14	104394629	+	24	GccccgccgcgcTAGGCCTGC	P1P2	-6789	-0.00247964	0	0.187706
C14orf2	chr14	104387619	-	22	GGAAACGCGGCGCAGGCCT	P1P2	221	0.0228699	0.168182	0.111667
C14orf2	chr14	104387635	-	24	GGCCTAGGCGATGCTTCCCTC	P1P2	205	0.97002	0.0125	0.204198
C14orf2	chr14	104387708	-	22	GCAGGCGCGTGCCGGCGGA	P1P2	132	0.329101	0.168182	0.0978396
C14orf2	chr14	104387732	-	24	GTGGAACCCCAAGATCAGCTG	P1P2	108	0.0392652	0.466667	0.29248
C14orf2	chr14	104387779	-	24	GCCCCCGCCGTCTCGCACCTC	P1P2	61	0.168068	0.35	0.0139884
C14orf2	chr14	104387879	-	22	GAAAGGTCACCGAGCGCGC	P1P2	-39	0.0470457	0	0.418576
C14orf2	chr14	104394499	-	24	GAGAGGCCAGGGAGTGACCGG	P1P2	-6659	-0.0206036	0.920833	0.146351
C14orf2	chr14	104394522	-	24	GGCATTTTCTTGTACACACAG	P1P2	-6682	-0.0376922	0.770833	0.886413
C14orf2	chr14	104394619	-	23	GCTCACCCTGGGCTCGCTCG	P1P2	-6779	-0.0438289	0	0.171288
C14orf80	chr14	105957557	+	23	GCCCAATCATGGCACGGGCC	P1P2	-106	-0.0358264	0	0.0916277
C14orf80	chr14	105957634	+	24	GCGTCCAATCACCGCACGGGC	P1P2	-29	0.582568	0	0.168682
C14orf80	chr14	105957782	+	21	GCAGCGACCGACTCAACG	P1P2	119	0.681928	0	0.830051
C14orf80	chr14	105957828	+	23	GACGGTCGAACTTGGCGCGG	P1P2	165	0.255777	0	0.388762
C14orf80	chr14	105957594	-	23	GATTGGGCTCAGGTTCCAGC	P1P2	-69	0.858214	0	0.717824
C14orf80	chr14	105957606	-	24	GGTTCCAGCCGGAGCGGTAAC	P1P2	-57	1.03077	0	0.0396844
C14orf80	chr14	105957717	-	24	GAGGCTGGTGCTGGCTGCATG	P1P2	54	1.10105	0	0.0781694
C14orf80	chr14	105957795	-	24	GAGGCCATCGCCGCGTTGAGT	P1P2	132	0.167855	0	0.226004
C14orf80	chr14	105957856	-	22	GCCAAGTTCGACCGTCCGG	P1P2	193	0.00694004	0	0.156674
C14orf80	chr14	105957877	-	23	GGCGGTGACGCTCTCGCGGA	P1P2	214	0.868174	0	0.133604
C15orf41	chr15	36871782	+	24	GCAGCCGCAGTGGTGCGCCGA	P1P2	-90	0.0586055	0.2	0.00712515
C15orf41	chr15	36871814	+	24	GTACACCAGAGTGCCCTAGCT	P1P2	-58	0.04705	0.320833	0.0764793
C15orf41	chr15	36872010	+	25	GGAACAAGGAAAAAACACCCTG	P1P2	138	0.707006	0.416	0.329315
C15orf41	chr15	36872026	+	26	GGGACCAGGAGGTGGCGGGAACA	P1P2	154	0.0500755	0.288462	0.00789508
C15orf41	chr15	36872033	+	25	GGGCCAGGGACCAGGAGGTGGC	P1P2	161	0.450246	0.38	0.0502348
C15orf41	chr15	36872043	+	25	GTATCATGTTGGGCCAGGGACC	P1P2	171	0.52327	0.528	0.0215988
C15orf41	chr15	36872049	+	24	GGTCAGTATCATGTTGGGCCA	P1P2	177	0.213009	0.579167	0.608469
C15orf41	chr15	36872055	+	23	GCTTTGGTCAGTATCATGTT	P1P2	183	1.15071	0.595652	0.290184
C15orf41	chr15	36872071	+	25	GCTATCTCGTCGTACTGAGCTT	P1P2	199	0.7304	0.536	0.404674
C15orf41	chr15	36872218	+	23	GTTCCTAAGCGCTGCCTGGG	P1P2	346	0.579355	1.02609	0.0742714
C15orf41	chr15	36871823	-	24	GGCTGCTCAGTAAGCCAAGCT	P1P2	-49	1.11889	0.2	0.115533
C15orf41	chr15	36872260	-	24	GAACCACGTGTCACACATGAG	P1P2	388	-0.0592277	0.975	0.214135
C15orf41	chr15	36872296	-	24	GTGTCAGGCGTTAGGAGGTCG	P1P2	424	0.248717	0.2625	0.398796
C15orf57	chr15	40856988	+	23	GTTCTGGACGCCCTGCCCTG	P1P2	197	-0.0688859	0.4	0.19524
C15orf57	chr15	40857038	+	24	GAGACCTGAGCGACTGAGGCC	P1P2	147	0.155256	0.370833	0.0557071
C15orf57	chr15	40857091	+	23	GAATACCACATAGAGGCCTT	P1P2	94	0.416167	1.08696	0.0561872
C15orf57	chr15	40857098	+	23	GGCCCCGGAATACCACATAG	P1P2	87	0.899825	1.03043	0.360295
C15orf57	chr15	40857164	+	23	GGCAGCTGTTACGGTAAGTG	P1P2	21	1.03153	0.3	0.117579
C15orf57	chr15	40857173	+	24	GCGTTTACTGGGCAGCTGTTA	P1P2	12	0.972931	0.283333	0.108351
C15orf57	chr15	40856980	-	23	GCTCACACCAGAGCCCCGCA	P1P2	205	0.995538	1.03913	0.572625
C15orf57	chr15	40857018	-	24	GCAGGGCGTCCAGAACCACGC	P1P2	167	0.972296	0.333333	0.164241
C15orf57	chr15	40857089	-	24	GCTGTCTGGACGGGATGAATC	P1P2	96	0.700882	1.2875	0.0539187
C15orf57	chr15	40857097	-	24	GACGGGATGAATCAGGTCCCA	P1P2	88	0.27482	1.3125	0.125062
C16orf62	chr16	19567151	+	24	GACCACCAGAACCCGACAGAG	P1P2	98	0.593944	1.45833	0.339002
C16orf62	chr16	19567187	+	24	GATTCTACGGTCAAGACAACT	P1P2	134	0.190733	0.9875	0.0178692
C16orf62	chr16	19567216	+	23	GCTCCGCTGGACCGCGGTAG	P1P2	163	1.57755	0.721739	0.436624
C16orf62	chr16	19567275	+	23	GGCGCAGAGAGGCAGCAGAC	P1P2	222	0.480534	0.2	0.056882
C16orf62	chr16	19567046	-	22	GAACAAGCGGTCATGTGAC	P1P2	-7	0.123173	0.977273	0.105887
C16orf62	chr16	19567090	-	23	GTAAGGAAGCAGCGGCGGGT	P1P2	37	0.629942	0.230435	0.318696
C16orf62	chr16	19567122	-	23	GGGGCTGTCCTTACTTGTGA	P1P2	69	0.0797981	0.347826	0.124597
C16orf62	chr16	19567180	-	23	GTCGGGTTCTGGTGGTCGAC	P1P2	127	0.115285	1.36522	0.199214
C16orf62	chr16	19567215	-	22	GTCTTGACCGTAGAATCCC	P1P2	162	0.792508	0.922727	0.162947
C16orf62	chr16	19567305	-	24	GCTGCCTCTCTGCGCCTTCCA	P1P2	252	0.343083	0.233333	0.180962
C17orf100	chr17	6554983	+	24	GAGCCATCCCAGGGCTGGTCG	P1P2	-114	0.140156	0.0208333	0.196626
C17orf100	chr17	6555021	+	24	GGCCCCGCCCCCTCGCTATTT	P1P2	-76	0.166182	0	0.018717
C17orf100	chr17	6555088	+	24	GGAAGCACCATGGTCCTTCGA	P1P2	-9	0.977687	0.154167	0.0631254
C17orf100	chr17	6555218	+	23	GAGGCCATTCTGCCGGCGTG	P1P2	121	0.158135	0.073913	0.014564
C17orf100	chr17	6555243	+	24	GCGAAGACTGCTTGGCCCCTC	P1P2	146	1.10852	0	0.0699347
C17orf100	chr17	6555137	-	24	GTCATCGTGTTGTGGCGCTCC	P1P2	40	0.10412	0.1625	0.0325964
C17orf100	chr17	6555143	-	24	GTGTTGTGGCGCTCCCGGCTA	P1P2	46	0.677461	0.2125	0.0883491
C17orf100	chr17	6555195	-	23	GCGGTGACCATTGGGCTGTA	P1P2	98	0.913793	0.147826	0.26394
C17orf100	chr17	6555236	-	23	GCCCCCTCACGCCGGCAGAA	P1P2	139	0.112512	0.0956522	0.150211
C17orf100	chr17	6555249	-	23	GGCAGAATGGCCTCAGCCCG	P1P2	152	-0.0269277	0.0391304	0.123355
C17orf59	chr17	8093301	+	23	GGAAGAGACCGAGAACGTTG	P1P2	170	0.00316523	0.117391	0.278044
C17orf59	chr17	8093327	+	24	GCCCGCAGGCCTCCGGGTGTC	P1P2	144	0.113304	0	0.00729842
C17orf59	chr17	8093412	+	22	GGGCCCGAGACGGACCTTC	P1P2	59	-0.00274946	0.1	0.0467029
C17orf59	chr17	8093421	+	22	GGGCGGCCCGGGCCCGAGA	P1P2	50	2.45989	0.1	0.0935255
C17orf59	chr17	8093472	+	24	GGCGAACCAATTCCTCCGTTG	P1P2	-1	0.291458	0.120833	0.265132
C17orf59	chr17	8093338	-	24	GTCTCTTCCTCCCCGGACACC	P1P2	133	0.142678	0.0333333	0.226804
C17orf59	chr17	8093373	-	23	GGCTCAGAGGACGTTCGGCC	P1P2	98	0.0650074	0.00434783	0.154999
C17orf59	chr17	8093505	-	24	GGAATTGGTTCGCCCCGGCTC	P1P2	-34	0.128994	0.0833333	0.016598
C17orf59	chr17	8093529	-	23	GGCAGTGGCTGCGCCTTTAA	P1P2	-58	-0.0388169	0	0.1049
C17orf59	chr17	8093536	-	23	GCTGCGCCTTTAAGGGGCGT	P1P2	-65	0.248649	0	0.207894
C18orf32	chr18	47012695	+	26	GTAAAAATGAATCTTTATGATGG	P1P2	891	-0.288843	0.35	0.0105588
C18orf32	chr18	47012803	+	24	GTCTCTTAAAAGCCGTAATTG	P1P2	783	0.592684	0.5625	0.0443236
C18orf32	chr18	47012851	+	28	GAAGATTAAAAGATAAGATACAAAT	P1P2	735	-0.107992	0.239286	0.337155
C18orf32	chr18	47012980	+	24	GTTTTGCTCGCTTTGTTGGCT	P1P2	606	-0.437719	0.975	0.0346058
C18orf32	chr18	47013523	+	23	GGGCTTTGTAGCTGCTCCGC	P1P2	63	0.0947604	0	0.0141831
C18orf32	chr18	47013548	+	24	GTGTGCCCGGGCTAGCGGCCT	P1P2	38	0.0698018	0.0583333	0.00788309
C18orf32	chr18	47013554	+	24	GGGTGAGTGTGCCCGGGCTAG	P1P2	32	0.207673	0.0833333	0.100257
C18orf32	chr18	47013614	+	24	GCTGCGGATCGTCCCTCCCTC	P1P2	-28	0.320854	0.0583333	0.434319
C18orf32	chr18	47012779	-	25	GTACGATGTACATAAACTCTCG	P1P2	807	-0.113558	0.636	0.182303
C18orf32	chr18	47012843	-	22	GAGACTTTTTAGCTCTCTT	P1P2	743	-0.0181671	0.481818	0.22622
C18orf32	chr18	47012919	-	23	GATATTTTACTTCACACATA	P1P2	667	0.019162	0.0391304	0.1345
C18orf32	chr18	47012945	-	27	GAAACTGGGTCAGAAAAGTCTAGA	P1P2	641	0.170176	0.185185	0.0952831
C18orf32	chr18	47012948	-	23	GGTCAGAAAAGTCTAGAAGG	P1P2	638	0.137326	0.282609	0.385156
C18orf32	chr18	47013024	-	28	GCAAAACGGATTAAAGCTGTTGCAG	P1P2	562	0.0996559	1.5	0.0668895
C18orf32	chr18	47013404	-	24	GCGGAGGAGCGCGCTCGCGGA	P1P2	182	0.892276	0	0.0591325
C18orf32	chr18	47013425	-	23	GGAAGGTACCCTGAGAGCGA	P1P2	161	1.07352	0	0.280844
C18orf32	chr18	47013466	-	24	GGCGGGCCGCGACCGCCGAGG	P1P2	120	0.185164	0	0.130875
C18orf32	chr18	47013565	-	24	GCCCAACCCAGGCCGCTAGCC	P1P2	21	0.0669346	0.0291667	0.0195921
C18orf32	chr18	47013587	-	24	GGGCACACTCACCCGCGACCG	P1P2	-1	1.03421	0.1	0.631537
C18orf32	chr18	47013621	-	24	GACAATGTCCGCACTTCCGGA	P1P2	-35	0.0882494	0	0.8828
C1orf131	chr17	231376693	+	24	GTCTCCTGTGTTGCCCGTCCT	P1P2	174	0.290977	0	0.188375
C1orf131	chr17	231376716	+	22	GAACAGATTTGAGGAACGT	P1P2	151	0.175715	0.0545455	0.364447
C1orf131	chr17	231376768	+	24	GCTCCAGAACCTTTACGACTT	P1P2	99	0.0294184	2.4	0.0436558
C1orf131	chr17	231376847	+	23	GGCTGACCCCACAATGTCGC	P1P2	20	-0.00272112	0.0130435	0.128386
C1orf131	chr17	231376868	+	24	GCAGAATGAGGGTTGATTCCT	P1P2	-1	2.53331	0	0.0763736
C1orf131	chr17	231376903	+	24	GCAGTCGCGGAACCCGGAAGC	P1P2	-36	0.107994	0.0791667	0.00508494
C1orf131	chr17	231376688	-	24	GAACCTTTAGCCTCAAAGCAG	P1P2	179	0.0618919	0.25	0.315875
C1orf131	chr17	231376782	-	22	GCACTCACCAAAGTCGTAA	P1P2	85	-0.0125178	1.81818	0.22124
C1orf131	chr17	231376811	-	22	GCAGAGCGTCAAGAAGTGT	P1P2	56	-0.0895842	2.79091	0.445668
C1orf131	chr17	231376828	-	24	GTGTCGGAGAACTGGGAGGCG	P1P2	39	0.114492	1.77917	0.197613
C1QBP	chr1	5342190	+	24	GCCTCGCGGACCCTGCGCCTG	P1P2	190	0.207361	0	0.0256616
C1QBP	chr1	5342228	+	24	GTGCGCGCAGGTTCCGAGCGG	P1P2	152	1.07448	0	0.270177
C1QBP	chr1	5342306	+	24	GCCGCGCCCGCCTCGCCTTTC	P1P2	74	0.122064	0	0.0219555
C1QBP	chr1	5342356	+	23	GCGCTGCGTGCCCCGTGTGC	P1P2	24	0.216717	0	0.0177947
C1QBP	chr1	5342433	+	24	GGTCGCGGGGCGCCTAGGCCT	P1P2	-53	0.532861	0	0.0543871
C1QBP	chr1	5342439	+	24	GCCTCAGGTCGCGGGGCGCCT	P1P2	-59	0.582257	0	0.0944577
C1QBP	chr1	5342481	+	24	GCGCGGGAAGCGCTTCCGGGC	P1P2	-101	0.170606	0	0.0103542
C1QBP	chr1	5342498	+	22	GTCGTCAGAGCGCCGGCGC	P1P2	-118	0.987019	0	0.0962386
C1QBP	chr1	5342238	-	24	GCAGGAGGCCCGGCCGCCGCT	P1P2	142	0.938498	0	0.267982
C1QBP	chr1	5342366	-	24	GCGACGGAGGAGCCCAGCACA	P1P2	14	0.903432	0	0.0719127
C2orf15	chr2	99797670	+	22	GCCTGAAATTTTCCTCCGA	P1P2	-16	0.0136235	0.0545455	0.0301176
C2orf15	chr2	99797815	+	28	GCAGACCCATTTAGGTTGCCGTAAC	P1P2	129	0.0272848	0.292857	0.0345026
C2orf15	chr2	99797828	+	23	GATCAGGGGCAGACCCATTT	P1P2	142	1.06904	0.256522	0.0563911
C2orf15	chr2	99797842	+	24	GAGCCAATGTGACGGGATCAG	P1P2	156	1.24312	0.25	0.480865
C2orf15	chr2	99797627	-	24	GGTCGCGCTCACTGCGACGGC	P1P2	-59	-0.0188748	0.258333	0.0865617
C2orf15	chr2	99797719	-	24	GGTTTAGCGGGTGCCGGTGAG	P1P2	33	0.311464	0.3	0.0146928
C2orf15	chr2	99797756	-	22	GAGTGCGGCATTCTTCGCA	P1P2	70	0.137716	0.618182	0.135194
C2orf15	chr2	99797824	-	22	GTACTGAATTGGCCGGTTA	P1P2	138	0.443536	0.345455	0.122542
C2orf15	chr2	99797862	-	26	GTCTGCCCCTGATCCCGTCACAT	P1P2	176	0.107831	0.25	0.103713
C2orf15	chr2	99797873	-	21	GTCACATTGGCTCCCGTA	P1P2	187	0.687844	0.290476	0.119078
C3orf17	chr3	112738387	+	24	GCAGAACCCCGGCGCGGCCCT	P1P2	103	0.257307	0.1	0.00992989
C3orf17	chr3	112738567	+	23	GCTCCCTTCCGGCCCGGACT	P1P2	-77	-0.0309983	0	0.191388
C3orf17	chr3	112738499	-	23	GGCACCGCAGCCATCATGCG	P1P2	-9	1.19829	0.1	0.19127
C3orf17	chr3	112738506	-	21	GCCATCATGCGAGGCGGG	P1P2	-16	0.575606	0.0857143	0.19998
C3orf17	chr3	112738521	-	24	GGCGGGGGGACTTACGAAAGG	P1P2	-31	0.506414	0.025	0.396375
C3orf17	chr3	112738550	-	23	GCGAGAGCACGTCCAGCGAC	P1P2	-60	0.597363	0	0.206055
C3orf17	chr3	112738557	-	24	GCACGTCCAGCGACCGGAGGT	P1P2	-67	1.20435	0	0.0168866
C3orf17	chr3	112738581	-	24	GCGATGGGACCCAGTCCGGGC	P1P2	-91	0.173839	0	0.127923
C3orf17	chr3	112738666	-	23	GTAAACGCGTGGGACTGGGA	P1P2	-176	0.215237	0.152174	0.244029
C3orf17	chr3	112738687	-	23	GGACCCAGTCATCTGTATAT	P1P2	-197	0.0036742	0.108696	0.241066
C4orf29	chr4	128886514	+	23	GCTCTCAGTCCCCGTCAGGA	P1P2	-140	0.424294	0	0.386642
C4orf29	chr4	128886536	+	23	GACACGCCCCGAGCTCTCCT	P1P2	-118	0.908795	0.121739	0.210446
C4orf29	chr4	128886571	+	24	GAAGACAAACCCGGAGCAGGG	P1P2	-83	0.196124	0.3625	0.526716
C4orf29	chr4	128886613	+	24	GAACCGAAATGCTAGATACAG	P1P2	-41	0.834517	0.466667	0.411459
C4orf29	chr4	128886636	+	23	GCAGCTCCGGTAACCTTTCC	P1P2	-18	1.1404	0.0652174	0.0603116
C4orf29	chr4	128886728	+	24	GGTGGAAGCCTGCGATCGAGC	P1P2	74	0.950803	0.270833	0.0866142
C4orf29	chr4	128886689	-	24	GCTGGGACCAAAGTTGAGTCC	P1P2	35	0.404528	0.516667	0.0340689
C4orf29	chr4	128886712	-	24	GAAAGGGAGCCTGGAGAGCGG	P1P2	58	0.280391	0.945833	0.657505
C4orf29	chr4	128886727	-	24	GAGCGGCGGTGCTGGGAGGCC	P1P2	73	-0.0120315	0.845833	0.0134414
C4orf29	chr4	128886743	-	23	GGCCCGGCCAGCTCGATCGC	P1P2	89	0.386909	0.452174	0.0629122
C6orf136	chr6	30614827	+	24	GCTTGCGCACTGCAGGCTCGA	P1P2	-130	-0.044552	0	0.408441
C6orf136	chr6	30614929	+	24	GGGGTGAGCGCGCCCCAGAGC	P1P2	-28	0.634761	0	0.06897
C6orf136	chr6	30614949	+	23	GACCTCCGGCCTCCTCACAG	P1P2	-8	0.992883	0	0.245157
C6orf136	chr6	30615033	+	24	GCAGGCAAGGGCCGAGACGCC	P1P2	76	0.0479145	1.10417	0.0120551
C6orf136	chr6	30615046	+	24	GCCTGGTAGGCGCGCAGGCAA	P1P2	89	1.07435	1.42083	0.140848
C6orf136	chr6	30615052	+	24	GGTCGAGCCTGGTAGGCGCGC	P1P2	95	0.927386	1.24167	0.0783048
C6orf136	chr6	30614962	-	24	GGCGCGCTCACCCCTGTGAGG	P1P2	5	0.847557	0	0.284892
C6orf136	chr6	30614980	-	23	GGAGGCCGGAGGTCGGACTC	P1P2	23	-0.0211923	0	0.0106716
C6orf136	chr6	30615140	-	24	GGGAGAGACCCTCCTCAAAGC	P1P2	183	0.932766	0.0958333	0.454871
C6orf203	chr6	107349515	+	23	GGCGAAGTGACAgggggcgc	P1P2	54	0.327827	0	0.438646
C6orf203	chr6	107349522	+	23	GCGGAGAGGCGAAGTGACAg	P1P2	61	0.247361	0	0.133902
C6orf203	chr6	107349544	+	24	GACCCGGCGGGAGCGTGGGCG	P1P2	83	0.047393	0	0.0296886
C6orf203	chr6	107349549	+	24	GGGGAGACCCGGCGGGAGCGT	P1P2	88	2.04554	0	0.164309
C6orf203	chr6	107349558	+	24	GACACTCACGGGGAGACCCGG	P1P2	97	0.608904	0	0.604004
C6orf203	chr6	107349569	+	24	GCAGGACACGGGACACTCACG	P1P2	108	0.345557	0	0.391622
C6orf203	chr6	107349670	+	24	GGAGCCAGCAGGAGCGACAGG	P1P2	209	0.137055	0.0583333	0.56328
C6orf203	chr6	107349422	-	24	GGGGCGCAGATAGGGGTAGCC	P1P2	-39	0.253332	0	0.0588145
C6orf203	chr6	107349447	-	24	GGCCTGCAGTCCGCGCGGCCG	P1P2	-14	0.00936291	0	0.194359
C6orf203	chr6	107349651	-	23	GGGACTGTGGTAATTGAGCG	P1P2	190	0.203306	0.173913	0.819004
C7orf26	chr7	6629646	+	23	GCCGAACAGCGGCCGAATGC	P1P2	-22	0.989242	0	0.0594653
C7orf26	chr7	6629704	+	23	GGCGCCCGAAGGTCCGACTG	P1P2	36	1.02175	0	0.182287
C7orf26	chr7	6629753	+	24	GCCTGCTCCCTGCCTGCTCAG	P1P2	85	0.720272	0	0.326849
C7orf26	chr7	6629816	+	23	GAAACAAAGAGGCGCGACCC	P1P2	148	0.700642	0	0.0248642
C7orf26	chr7	6629629	-	24	GCGGCCTGCGCTTGGCCCCTG	P1P2	-39	0.989013	0	0.0732371
C7orf26	chr7	6629649	-	24	GCGGGCCGCCGTCTCCGTGCC	P1P2	-19	0.572667	0	0.0312065
C7orf26	chr7	6629713	-	24	GGCTCCTGGCGGCGCCGCAGT	P1P2	45	0.632433	0	0.195609
C7orf26	chr7	6629721	-	24	GCGGCGCCGCAGTCGGACCTT	P1P2	53	0.830138	0	0.0519589
C7orf26	chr7	6629736	-	24	GACCTTCGGGCGCCTGCTGGC	P1P2	68	0.017268	0	0.0385491
C7orf26	chr7	6629894	-	24	GGAAGTGAGACGCGCTcggcg	P1P2	226	0.449773	0	0.288836
C9orf114	chr9	131591823	+	23	GTCCTCTCCGGAACCCCCTG	P1P2	235	-0.0167895	0	0.434435
C9orf114	chr9	131591835	+	24	GAACAGCGCCCGTGTCCTCTC	P1P2	223	0.198589	0	0.0447111
C9orf114	chr9	131591957	+	23	GGCGTGAGAACCAGTGGCGT	P1P2	101	0.0813253	0	0.0788571
C9orf114	chr9	131591993	+	24	GCGGGCGGCGGGACCCCGTGC	P1P2	65	0.346627	0	0.0034408
C9orf114	chr9	131592012	+	24	GCCGTGCGGCCCGGTAAGTGC	P1P2	46	1.49404	0	0.115621
C9orf114	chr9	131592027	+	24	GCGCGGCAGGAAGCGGCCGTG	P1P2	31	0.137007	0	0.0407269
C9orf114	chr9	131592041	+	23	GGAACATGGCGGAGCGCGGC	P1P2	17	0.488548	0	0.0314271
C9orf114	chr9	131592052	+	24	GACGGTGTGTGCGGAACATGG	P1P2	6	1.01741	0	0.371406
C9orf114	chr9	131592083	+	23	GAGGCGAGTCTCATTGGCAG	P1P2	-25	0.0203212	0	0.245124
C9orf114	chr9	131591893	-	23	GGCTCACGCGGCACCTTCGG	P1P2	165	0.463311	0	0.195609
C9orf114	chr9	131591863	+	23	GGTGCCGCGTGAGCCTCAGC	P1P2	195	0.291774	0	0.114667
C9orf114	chr9	131591943	+	24	GTGGCGTGGGGGCCTTCGCCG	P1P2	115	-0.0277533	0	0.281382
C9orf114	chr9	131591984	+	24	GGGACCCCGTGCAGGGCAGCA	P1P2	74	0.224707	0	0.148885
C9orf114	chr9	131592079	+	24	GCGAGTCTCATTGGCAGAGGC	P1P2	-21	0.0276065	0	0.156085
C9orf114	chr9	131591893	-	22	GCTCACGCGGCACCTTCGG	P1P2	165	0.427048	0	0.195609
C9orf114	chr9	131592034	-	24	GCCCGCACTTACCGGGCCGCA	P1P2	24	0.0452425	0	0.353836
CABIN1	chr22	24407995	+	23	GAGCCATGAAGAGGCTCGCG	P1P2	85	0.197962	0.547826	0.631768
CABIN1	chr22	24408004	+	24	GCGGCGGCGAGAGCCATGAAG	P1P2	94	0.349356	0.4875	0.275987
CABIN1	chr22	24408028	+	23	GAACCCATTCTAGGCACCTC	P1P2	118	0.478891	0.291304	0.0191129
CABIN1	chr22	24407844	-	24	GTTCCTGGAAGGCTGGTTTGA	P1P2	-66	0.461911	0	0.0107159
CABIN1	chr22	24407853	-	23	GGCTGGTTTGAAGGCGGTGC	P1P2	-57	0.898318	0	0.0329104
CABIN1	chr22	24407916	-	24	GAGGGGCTGCAGGCGCGAGGC	P1P2	6	0.0264512	0.1	0.00740798
CABIN1	chr22	24407927	-	24	GGCGCGAGGCTGGGTTACGTG	P1P2	17	1.06958	0.1	0.412337
CABIN1	chr22	24407946	-	23	GAGGAAGCTGGGGGTTTCGC	P1P2	36	0.662182	0.1	0.126249
CABIN1	chr22	24408014	-	24	GCTGCCTCGCGAGCCTCTTCA	P1P2	104	0.779173	0.533333	0.149971
CABIN1	chr22	24408062	-	22	GAATGGGTTCCGGCCTCCG	P1P2	152	1.0321	0.181818	0.393304
CACTIN	chr19	3626514	+	24	GACCGAGGGTTGGAGATCCCG	P1P2	241	0.166802	0.0333333	0.601154
CACTIN	chr19	3626558	+	24	GCGGGAGCAGCGCTGGGGATC	P1P2	197	0.413715	0	0.00223637
CACTIN	chr19	3626578	+	24	GGAGCGCAGGTGGGGTCGCTG	P1P2	177	0.199641	0	0.0952884
CACTIN	chr19	3626588	+	23	GCGGAGCCGGGAGCGCAGGT	P1P2	167	0.30141	0	0.0816418
CACTIN	chr19	3626613	+	24	GACGAGGGACGGCGCAGACGG	P1P2	142	1.0133	0	0.19941
CACTIN	chr19	3626796	+	24	GAAGGCCCCCAGCGCAGGCTT	P1P2	-41	0.0745447	0	0.117583
CACTIN	chr19	3626540	-	21	GATCTCCAACCCTCGGTC	P1P2	215	0.225593	0.0142857	0.103421
CACTIN	chr19	3626555	-	22	GGTCGGGCGCTCCTGAGGT	P1P2	200	0.695684	0	0.0564711
CACTIN	chr19	3626667	-	23	GCCGTCGGTTTCGCCGCCCA	P1P2	88	0.0536664	0	0.0654283
CACTIN	chr19	3626762	-	23	GAGCGTGTGTCCCGACCCAT	P1P2	-7	1.29102	0	0.660495
CAD	chr2	27440253	+	23	GTAGGAGCCTCGGGCGCGCT	P1P2	-27	1.15754	0	0.0821175
CAD	chr2	27440310	+	24	GGAGTCGGTCCACGTGGCTAA	P1P2	30	0.648953	0.120833	0.39507
CAD	chr2	27440356	+	24	GGGAAGGACTGCAAACTCCAC	P1P2	76	0.64984	0.0916667	0.192975
CAD	chr2	27440373	+	24	GGCGAGTACGGAGAAGCGGGA	P1P2	93	1.19262	0.0125	0.351803
CAD	chr2	27440464	+	23	GTCGACACGGCGGCCCCAAA	P1P2	184	0.415712	0.343478	0.310403
CAD	chr2	27440510	+	24	GATAAGGTCTGCAGCCTAACC	P1P2	230	0.549594	0.1875	0.239575
CAD	chr2	27440527	+	24	GGCGCATCACAGAGTGGGATA	P1P2	247	0.341285	0.1	0.033483
CAD	chr2	27440324	-	23	GCCCCGCGCCGTTAGCCACG	P1P2	44	0.252908	0.026087	0.597284
CAD	chr2	27440471	-	24	GGTCCTGCGGGGCCAGCCCTT	P1P2	191	0.056904	0.495833	0.0157445
CAD	chr2	27440493	-	24	GGGGCCGCCGTGTCGACTGCC	P1P2	213	-0.0125709	0.295833	0.0500154
CAMLG	chr5	134074224	+	24	GATGACTAGAGGCCGGGCCGC	P1P2	-27	0.0829673	0	0.0201803
CAMLG	chr5	134074249	+	23	GATGTTGGCCGCCGCTGCGA	P1P2	-2	1.49474	0	0.331505
CAMLG	chr5	134074357	+	24	GCCGACAGACCTGAGCCCGCT	P1P2	106	0.0651813	0.691667	0.0836744
CAMLG	chr5	134074383	+	24	GACGCAGCTCCGCCCGACGCT	P1P2	132	0.422457	0.4625	0.382848
CAMLG	chr5	134074213	-	24	GGGGGCGGGTCTATAGTGGGA	P1P2	-38	0.0465531	0	0.0876642
CAMLG	chr5	134074322	-	23	GGACGGGAGGATGGAGTCGA	P1P2	71	1.0828	0	0.233305
CAMLG	chr5	134074338	-	24	GTCGATGGCCGTCGCTACCGA	P1P2	87	0.117878	0.104167	0.247061
CAMLG	chr5	134074430	-	24	GGAGAAAGCTGCTCATGAACT	P1P2	179	0.114939	0.358333	0.251934
CAMLG	chr5	134074470	-	24	GATCATGGGCTTTCACAGGCC	P1P2	219	0.0529806	0.1	0.108204
CANX	chr5	179125463	+	24	GCAGCGAACGCGGGCCCCTAC	P1	-575	0.23397	0.2	0.0771442
CANX	chr5	179125498	+	24	GGAGTCCGACGATCGGCCATC	P1	-540	0.0932872	0.454167	0.155615
CANX	chr5	179125549	+	24	GCATCGCGCGCCCTTCGCTGA	P1	-489	-0.0613254	0.529167	0.146332
CANX	chr5	179126018	+	24	GCGCCGCAGTAAAGAGAGAGG	P1	-20	1.21993	0	0.440998
CANX	chr5	179126163	+	23	GCCCGACCCCTCAGCCGCAG	P1	125	0.0980872	0	0.172406
CANX	chr5	179125413	-	24	GCGGCGCCGGCTCACACAGCG	P1	-625	0.406255	0.1	0.27986
CANX	chr5	179125433	-	24	GCGGAGCAGTGCACGCCAATC	P1	-605	0.190942	0.1	0.0322215
CANX	chr5	179125472	-	24	GGGTTCTGCTCACGCCCGTAG	P1	-566	0.204189	0.145833	0.320571
CANX	chr5	179125492	-	24	GGGGCCCGCGTTCGCTGCAAC	P1	-546	0.0778947	0.2	0.0572747
CANX	chr5	179125561	-	23	GCCGTTTGCCCCGTCAGCGA	P1	-477	-0.00721523	0.465217	0.136528
CANX	chr5	179125642	-	24	GGTTGGGTTGGAACGCCCCGA	P1	-396	0.731676	0	0.435769
CANX	chr5	179125663	-	22	GCACCACAGCAACCGACGC	P1	-375	0.303835	0	0.0539042
CANX	chr5	179125913	-	24	GGCGCCGGCTGTGGCTACTCA	P1	-125	0.0859992	0	0.109137
CANX	chr5	179125951	-	22	GGGCCGGGCTTCGTGCGGT	P1	-87	0.193712	0	0.0046522
CANX	chr5	179125974	-	23	GCTCGCTCGCGCGGCAGCGG	P1	-64	1.03931	0	0.234931
CANX	chr5	179125996	-	24	GGCCGAGGCCTCTTGGTTCTG	P1	-42	0.740759	0	0.0581125
CANX	chr5	179126010	-	24	GGTTCTGCGGCACGTGACGGT	P1	-28	0.2161	0	0.150602
CANX	chr5	179126067	-	24	GGCAAGGTGTGCGGGCGGGAA	P1	29	0.723593	0.229167	0.0671034
CANX	chr5	179126142	-	22	GCGCGTCCTCGGGCCTGTG	P1	104	0.300264	0.2	0.0337128
CANX	chr5	179126202	-	24	GTCGGGCGTGGCCGGCGACTG	P1	164	0.109544	0	0.00629375
CAPZB	chr1	19811824	+	24	GGACGGGTGGCTTCCCGGGGT	P1P2	172	0.0641045	0	0.00515649
CAPZB	chr1	19812019	+	24	GCTGACCCGGATGTTCACTCC	P1P2	-23	0.172082	0	0.000924164
CAPZB	chr1	19812051	+	24	GTggcggcggcccggcgcggg	P1P2	-55	0.209904	0	0.14931
CAPZB	chr1	19812060	+	24	GgAAGGAAGGTggcggcggcc	P1P2	-64	0.118595	0	0.0505259
CAPZB	chr1	19811857	-	24	GAAGCCACCCGTCCCAGGCCA	P1P2	139	0.0743663	0	0.528749
CAPZB	chr1	19811892	-	24	GAGGGGGACGCGAGCTCCGGA	P1P2	104	0.324664	0	0.398063
CAPZB	chr1	19811933	-	24	GGGGCCGTGCGGCCTTTACCA	P1P2	63	-0.0151549	0	0.429906
CAPZB	chr1	19811939	-	24	GTGCGGCCTTTACCATGGTGG	P1P2	57	0.175727	0	0.278933
CAPZB	chr1	19812015	-	24	GCCCGGCGCTTCCACTTCCCC	P1P2	-19	1.9608	0	0.0852214
CAPZB	chr1	19812037	-	23	GTGCCCAGGAGTGAACATCC	P1P2	-41	0.714536	0	0.0180332
CARF	chr2	203776955	+	21	GAGCAGTCCCACGACAGT	P1P2	-59	1.57818	0.133333	0.182912
CARF	chr2	203776985	+	27	GCATAATGCGCAGGCGCGCCCCAC	P1P2	-29	0.0379002	0.0851852	0.0543059
CARF	chr2	203777018	+	26	GTCTTGGCTCCGAGGCCCCGCCA	P1P2	4	-0.00419474	0.165385	0.0483217
CARF	chr2	203777074	+	24	GGGAAGTCCGCCGGAGCAGAG	P1P2	60	0.27785	0.261111	0.566307
CARF	chr2	203777096	+	23	GATAGCCCCACAAGGCGACA	P1P2	82	0.0181402	0	0.172539
CARF	chr2	203777175	+	27	GACGGGGGGTTGGGAGGTAGCGTC	P1P2	161	0.020135	0	0.106121
CARF	chr2	203777189	+	26	GAGGCAGGAGGAAGACGGGGGGT	P1P2	175	-0.0195709	0	0.0445905
CARF	chr2	203777194	+	27	GAGGAGGAGGCAGGAGGAAGACGG	P1P2	180	0.0266784	0	0.401618
CARF	chr2	203777273	+	23	GCCAGTGACCGGCTGCGGCT	P1P2	259	0.678301	0	0.0492775
CARF	chr2	203777278	+	24	GGCGCCGCCAGTGACCGGCTG	P1P2	264	0.261122	0	0.300204
CARF	chr2	203777284	+	24	GCGGAAGGCGCCGCCAGTGAC	P1P2	270	0.743522	0	0.183885
CARF	chr2	203777300	+	24	GGCCCCCAAGCTTGGCGCGGA	P1P2	286	0.186607	0	0.0268083
CARF	chr2	203777335	+	22	GGTCGGAAGCCGTGCCATG	P1P2	321	0.0514541	0	0.0751712
CARF	chr2	203777358	+	25	GCCTGCGAGCCCCGTCCCGGGC	P1P2	344	-0.0389451	0.325	0.0161416
CARF	chr2	203776991	-	24	GACTGCTCTGCGCGCTCCCGG	P1P2	-23	0.477735	0.175	0.321483
CARF	chr2	203777014	-	24	GGGCGCGCCTGCGCATTATGC	P1P2	0	0.0147952	0.0666667	0.0500278
CARF	chr2	203777023	-	27	GCCTGCGCATTATGCTGGTCTCCA	P1P2	9	0.0203849	0.0703704	0.149744
CARF	chr2	203777026	-	24	GCATTATGCTGGTCTCCATGG	P1P2	12	0.253651	0.0708333	0.303749
CARF	chr2	203777034	-	25	GCTGGTCTCCATGGCGGGGCCT	P1P2	20	-0.011186	0.116	0.101776
CARF	chr2	203777112	-	23	GACTTCCCATGTCGCCTTGT	P1P2	98	0.0144842	0.2	0.0299836
CARF	chr2	203777135	-	24	GGCTATCGGCGGCGGCAGGAC	P1P2	121	0.0654949	0	0.0168072
CARF	chr2	203777319	-	24	GGCGCCTTCCGCGCCAAGCTT	P1P2	305	-0.0134448	0	0.106805
CARF	chr2	203777342	-	23	GGCCTTTTCGGGGTCCCACA	P1P2	328	-0.0405308	0	0.364711
CARF	chr2	203777390	-	24	GACGGGGCTCGCAGGCCCCAG	P1P2	376	-0.0269159	0.36	0.0858703
CARS	chr11	3078453	+	24	GGCCCGGGTGCATGGGTTCTG	P1P2	163	0.264614	0.0916667	0.0463528
CARS	chr11	3078469	+	24	GTCCTTATGTCTGAGGGGCCC	P1P2	147	0.0498872	0.15	0.0549305
CARS	chr11	3078475	+	22	GCGAGTCCTTATGTCTGAG	P1P2	141	0.113751	0.145455	0.207137
CARS	chr11	3078500	+	24	GGCGCTGGGTGCTCGGCTCGA	P1P2	116	0.0243955	0.1	0.0424718
CARS	chr11	3078638	+	24	GCGGCGGTTGCATCAGATTCT	P1P2	-22	0.702551	0	0.0509071
CARS	chr11	3078661	+	23	GGCGTGGGGCGCGACTTCCG	P1P2	-45	0.190955	0.0434783	0.0825342
CARS	chr11	3078688	+	24	GACCGGGCGTGTCCCGGAAGA	P1P2	-72	0.0512393	0.266667	0.0667724
CARS	chr11	3078441	-	24	GCACTGCCGCCCCTCAGACCA	P1P2	175	0.385464	0	0.293158
CARS	chr11	3078586	-	24	GCCGCTCACCCTGCTGCCCGG	P1P2	30	1.08502	0	0.482103
CARS	chr11	3078625	-	24	GGAATCCCGGACCCGCAGCTG	P1P2	-9	1.21243	0	0.0455952
CARS2	chr13	111358215	+	24	GCGCACGCCGAAGCCGCCTCC	P1P2	211	0.0783237	0	0.0216125
CARS2	chr13	111358238	+	23	GAGGAAGGAACCCCTAATCG	P1P2	188	0.379079	0	0.179802
CARS2	chr13	111358261	+	24	GCAGGTGTACAACAGCCTCAC	P1P2	165	0.21374	0	0.0231201
CARS2	chr13	111358409	+	24	GGACTACGCGCGGCCCAGGCC	P1P2	17	0.125995	0	0.00750383
CARS2	chr13	111358420	+	23	GACATGTTGAGGACTACGCG	P1P2	6	0.750867	0	0.817617
CARS2	chr13	111358250	-	21	GGCGTGCGCCACGATTAG	P1P2	176	0.765558	0	0.139928
CARS2	chr13	111358465	-	22	GCGGCCAGCGCCTACGACT	P1P2	-39	1.21814	0	0.0217529
CARS2	chr13	111358474	-	24	GCGCCTACGACTGGGCGGAGA	P1P2	-48	0.768942	0	0.0356482
CARS2	chr13	111358486	-	24	GGGCGGAGACGGGAGCCACGC	P1P2	-60	1.01291	0	0.056519
CARS2	chr13	111358517	-	24	GCCGGTCGCTCAAGAGCAGCA	P1P2	-91	-0.0199872	0	0.330222
CASP8AP2	chr6	90539719	+	24	GGGGCAGCCGACCTCCACTCG	P1P2	81	0.0291107	0.775	0.0569424
CASP8AP2	chr6	90539782	+	24	GCGGCCCTTCCCCGACCTACT	P1P2	144	0.639433	0.0291667	0.0943785
CASP8AP2	chr6	90539845	+	23	GCAAGCCCTGAAGCTGCACC	P1P2	207	0.0981103	0.0782609	0.285927
CASP8AP2	chr6	90539869	+	24	GAAGGACCACAGAGGGACGCA	P1P2	231	1.09222	0.516667	0.439234
CASP8AP2	chr6	90539878	+	24	GACCCTCTCGAAGGACCACAG	P1P2	240	0.653397	0.583333	0.224634
CASP8AP2	chr6	90539639	-	23	GAAAGGAACCGGGTTGTCTT	P1P2	1	1.07117	0.0173913	0.0993765
CASP8AP2	chr6	90539735	-	24	GGTAGTCCCCCGAGTGGAGGT	P1P2	97	0.32589	1.1125	0.639504
CASP8AP2	chr6	90539800	-	23	GCGGCCAAGTAGGTCGGGGA	P1P2	162	0.836607	0.0608696	0.0171056
CASP8AP2	chr6	90539818	-	24	GGAAGGGCCGCGCCTGACGTC	P1P2	180	0.6562	0	0.0560573
CASP8AP2	chr6	90539908	-	24	GGTCCTTCGAGAGGGTCTGGG	P1P2	270	0.0921866	0.55	0.294281
CBFA2T3	chr16	89007521	+	23	GCGCAGCCGCCCCTGAGTCG	P1	194	0.0211268	0	0.234298
CBFA2T3	chr16	89007558	+	24	GccgcgcgccTGAGCCCGGTG	P1	157	0.00565474	0	0.271177
CBFA2T3	chr16	89007604	+	24	GAGTCCCCGGCATGGCCCAgg	P1	111	0.034586	0	0.112962
CBFA2T3	chr16	89007613	+	24	GCCGGAGCCGAGTCCCCGGCA	P1	102	0.116333	0	0.0283337
CBFA2T3	chr16	89043351	+	23	GGGAGGGCCTCGGCTTTCCA	P2	26	0.890228	0.117391	0.365016
CBFA2T3	chr16	89043368	+	24	GACACCCAGTTGGTGGCCGGG	P2	9	1.13895	0.025	0.250756
CBFA2T3	chr16	89043391	+	27	GCTCCCACCCCCTCCCCAGGGCAG	P2	-14	0.148112	0	0.194441
CBFA2T3	chr16	89007434	-	23	GgACACGGCACTTACGGTCG	P1	281	-0.0344534	0	0.178266
CBFA2T3	chr16	89007441	-	23	GCACTTACGGTCGGGGGGTC	P1	274	-0.0100652	0	0.0144328
CBFA2T3	chr16	89007487	-	22	GCACACTCGCGACTCGGTC	P1	228	0.0023054	0	0.0550052
CBFA2T3	chr16	89007511	-	24	GAGTCGCTGCTCCTTCCAGCT	P1	204	0.0544177	0	0.131722
CBFA2T3	chr16	89007532	-	23	GGTCCCCGCCTCCACGACTC	P1	183	-0.0577893	0	0.0472291
CBFA2T3	chr16	89007555	-	23	GGCGGCTGCGCGCTGTCTTC	P1	160	0.0822123	0	0.0169106
CBFA2T3	chr16	89043336	-	26	GGGCTGGGCCAGCTGGGGCGTCC	P2	41	0.420074	0.276923	0.00374805
CBFA2T3	chr16	89043343	-	26	GCCAGCTGGGGCGTCCTGGAGTT	P2	34	0.970817	0.296154	0.0295699
CBFA2T3	chr16	89043356	-	27	GTCCTGGAGTTGGGCCTCTGTCCC	P2	21	0.168167	0.244444	0.00768454
CBFA2T3	chr16	89043366	-	25	GGCCTCTGTCCCTGGAAAGCCG	P2	11	0.701916	0.16	0.736218
CBFA2T3	chr16	89043386	-	24	GAGGCCCTCCCGGCCACCAAC	P2	-9	0.475818	0.05	0.189808
CBFA2T3	chr16	89043439	-	24	GCCCTGGGGCTCATGTGACGC	P2	-62	0.00262555	0	0.0206188
CBFA2T3	chr16	89043444	-	24	GGGGCTCATGTGACGCGGGGC	P2	-67	0.201912	0	0.041003
CBLL1	chr7	107384124	+	24	GAGTAACGGTTTGGAATCCCC	P1P2	-480	0.157155	0	0.416129
CBLL1	chr7	107384134	+	21	GCGGGCGGAGTAACGGTT	P1P2	-470	-0.0594854	0	0.121504
CBLL1	chr7	107384154	+	24	GCCGTTGCGCTGGCCCCACCC	P1P2	-450	-0.0928212	0	0.14958
CBLL1	chr7	107384165	+	22	GCAGGCTCGGCCGTTGCGC	P1P2	-439	0.0390051	0	0.042717
CBLL1	chr7	107384226	+	24	GCCCCGCGGAGAGCTGCCTTC	P1P2	-378	-0.19609	0.025	0.0614228
CBLL1	chr7	107384302	+	24	GGAAAGGACACCAGGGGGACC	P1P2	-302	0.201398	1.30833	0.0063272
CBLL1	chr7	107384417	+	23	GGACTCAGGCATAGTTCGGG	P1P2	-187	0.0783577	0.673913	0.172386
CBLL1	chr7	107384562	+	22	GAGCGGAAGTCAACCGCGC	P1P2	-42	-0.0628466	0.718182	0.17051
CBLL1	chr7	107384578	+	24	GCTCGCAGAGCACAGTGGGAG	P1P2	-26	0.485804	0.283333	0.181822
CBLL1	chr7	107384778	+	24	GACGGTAGGCCAGGAAACCGC	P1P2	174	0.377529	0.1125	0.11813
CBLL1	chr7	107384793	+	24	GTAGGTACCACACCAGACGGT	P1P2	189	1.3209	0.158333	0.301679
CBLL1	chr7	107384164	-	24	GTTACTCCGCCCGCCGGGGTG	P1P2	-440	-0.312307	0	0.129298
CBLL1	chr7	107384274	-	23	GCAGTCGCCTTATCTGCTTC	P1P2	-330	0.114174	0.1	0.105062
CBLL1	chr7	107384570	-	24	GCGCTCGCTGCGACTCCGGCG	P1P2	-34	0.160294	0.904167	0.627815
CBLL1	chr7	107384632	-	23	GGATCACACTGGTAAGGAGG	P1P2	28	1.19329	0	0.445608
CBLL1	chr7	107384727	-	21	GCTCGCCCCACAACACTA	P1P2	123	0.206617	4.48095	0.760521
CBLL1	chr7	107384775	-	23	GATGCCTTCCTGTGCCCGGC	P1P2	171	0.0266657	0.33913	0.148725
CBLL1	chr7	107384851	-	23	GGCAACAACCGCTCCTACTC	P1P2	247	0.314665	0.465217	0.0368829
CBLL1	chr7	107384882	-	24	GAGCTCCGAGCCCGGACCAGT	P1P2	278	0.42321	1.28333	0.155458
CCAR1	chr10	70480999	-	23	GCGCATGCGCCTAAAGCTGA	P1P2	-11	0.0491681	0	0.372215
CCAR1	chr10	70481039	-	22	GTTAGCCGGGACCCGACTC	P1P2	29	1.59201	0.1	0.0927012
CCAR1	chr10	70481084	-	23	GGAGCAGTGGGCGGCCAAGC	P1P2	74	0.0503988	0.943478	0.0242472
CCAR1	chr10	70481144	-	23	GAGCGATCTTTTGGGTAgcc	P1P2	134	0.0607939	1.88696	0.247428
CCAR1	chr10	70481157	-	24	GGGTAgcccggcggccccggg	P1P2	147	0.101447	0.791667	0.314877
CCAR1	chr10	70481167	-	24	GcggccccgggcggcgACGGT	P1P2	157	0.310233	0.229167	0.148776
CCAR1	chr10	70481177	-	24	GcggcgACGGTGGGGCTCTTG	P1P2	167	0.0308253	0.0208333	0.00999164
CCAR1	chr10	70481189	-	24	GGGCTCTTGTGGGACTGGGAC	P1P2	179	0.819099	0	0.0658039
CCAR1	chr10	70481199	-	24	GGGACTGGGACGGGAGGGACG	P1P2	189	0.588892	0	0.305659
CCAR1	chr10	70481214	-	23	GGACGCGGTCCCTTTTGTGC	P1P2	204	0.215829	0	0.201798
CCDC157	chr22	30752577	+	24	GGCTGCGCGCTTCCCGCGCTA	P1P2	-443	0.02378	0.0833333	0.166143
CCDC157	chr22	30752599	+	28	GCTTGGAGGGACTGCAAGTCCCAAG	P1P2	-421	0.0241212	0.282143	0.644778
CCDC157	chr22	30752621	+	23	GCCGGCCGCTATGAAGGGCT	P1P2	-399	0.620368	0.152174	0.0541434
CCDC157	chr22	30752627	+	26	GAATAAGCGGCCGGCCGCTATGA	P1P2	-393	0.125059	0.0769231	0.008383
CCDC157	chr22	30752770	+	24	GAGCGTCGCAGTCATGCCGGC	P1P2	-250	-0.0559738	0.0166667	0.446424
CCDC157	chr22	30752809	+	23	GGCACCGCTCACCGACACCG	P1P2	-211	1.50445	0	0.426028
CCDC157	chr22	30752607	-	22	GGGAAGCGCGCAGCCTCTT	P1P2	-413	0.586716	0.172727	0.0191006
CCDC157	chr22	30752638	-	24	GTCCCTCCAAGCCCTTCATAG	P1P2	-382	0.875177	0.216667	0.316846
CCDC157	chr22	30752734	-	24	GAGGTACCTGTTTGGGCTCCG	P1P2	-286	0.0185555	0	0.11323
CCDC174	chr3	14693262	+	21	GCCTACCTCCGTCGCAAC	P1P2	-31	0.00773864	0.1	0.224447
CCDC174	chr3	14693291	+	23	GGACCCTTTCTACCCGACAC	P1P2	-2	0.910021	0.0391304	0.0962752
CCDC174	chr3	14693312	+	24	GCAGAGGGTCCCGGTCCAGGA	P1P2	19	0.509865	0.1	0.151519
CCDC174	chr3	14693497	+	24	GTTCGGGGGTTCCTGTTTGAG	P1P2	204	0.0211544	0.108333	0.108206
CCDC174	chr3	14693265	-	23	GTCGCTGTCGAAGACACTTC	P1P2	-28	0.0213482	0.0695652	0.446404
CCDC174	chr3	14693277	-	23	GACACTTCCGGTTGCGACGG	P1P2	-16	0.0290809	0.1	0.0932075
CCDC174	chr3	14693290	-	23	GCGACGGAGGTAGGCTTACG	P1P2	-3	1.22249	0.0695652	0.145965
CCDC174	chr3	14693300	-	24	GTAGGCTTACGAGGCCTGTGT	P1P2	7	0.867488	0.0291667	0.104229
CCDC174	chr3	14693540	-	24	GAACTGGATTTTCTTCTCCGG	P1P2	247	0.0278248	0.2875	0.234692
CCDC174	chr3	14693565	-	24	GATCCGGTTCAGTTTTCTTAC	P1P2	272	0.0267841	0.741667	0.111729
CCDC22	chrX	49091880	+	24	GGTTGAGCTTGCAATAGCTGC	P1P2	-122	0.49767	0	0.0371588
CCDC22	chrX	49091943	+	24	GTGTAGTTCTGTGAGCGAGCA	P1P2	-59	0.841811	0.15	0.341596
CCDC22	chrX	49092039	+	23	GGACCGGGTCCGAGAAAGTG	P1P2	37	0.853606	0.395652	0.389004
CCDC22	chrX	49092066	+	24	GCCGTGTCGGAGTCGGGGGCT	P1P2	64	0.366376	0.104167	0.00226097
CCDC22	chrX	49092110	+	23	GCAGCGAATGGATGAGGATT	P1P2	108	0.79282	0.026087	0.110906
CCDC22	chrX	49092116	+	24	GCCTGGCGCAGCGAATGGATG	P1P2	114	0.808555	0	0.110508
CCDC22	chrX	49092122	+	24	GTGCCGGCCTGGCGCAGCGAA	P1P2	120	0.795079	0	0.203451
CCDC22	chrX	49092168	+	23	GTCCCGGATGTGGGCTTCGG	P1P2	166	1.08429	0	0.0931811
CCDC22	chrX	49092198	+	24	GTTCCCGGGAAACGGGGTCCT	P1P2	196	0.320122	0.1625	0.0289171
CCDC22	chrX	49092099	-	24	GACTCCGACACGGCTCCACCA	P1P2	97	1.0621	0.1	0.433385
CCDC51	chr3	48481293	+	24	Gagggagattaggcggggaga	P1P2	141	1.05152	0.0958333	0.193313
CCDC51	chr3	48481319	+	24	Gaaccaaggaaagcacagctt	P1P2	115	0.91647	0.229167	0.193313
CCDC51	chr3	48481384	+	24	Gagcactgcaggtagacagca	P1P2	50	0.759125	1.96667	0.193313
CCDC51	chr3	48481396	+	23	GTGCGCgggaagagcactgc	P1P2	38	0.98833	2.41304	0.31719
CCDC51	chr3	48481454	+	24	GGGTAGAATCGGAACCGTAGG	P1P2	-20	0.617706	0.466667	0.330287
CCDC51	chr3	48481466	+	24	GTTGTCCTGCCAGGGTAGAAT	P1P2	-32	0.524814	0.154167	0.245444
CCDC51	chr3	48481497	+	24	GGTCGGGCCACGCCAGGTACG	P1P2	-63	0.960148	0.0125	0.260392
CCDC51	chr3	48481427	-	24	GctcttcccGCGCACGGCCAC	P1P2	7	0.356705	2.37917	0.120535
CCDC58	chr3	122101802	+	24	GGGGGGTCATAGTTCTCTCCG	P1P2	263	0.498105	0.591667	0.490129
CCDC58	chr3	122101831	+	24	GCGAGGCTGCTCTGTAGGAGG	P1P2	234	0.80493	0.0375	0.118606
CCDC58	chr3	122101857	+	24	GGGGGGCGCGGGTTTGGCCTT	P1P2	208	0.178167	0	0.0139575
CCDC58	chr3	122101864	+	23	GGTCATGGGGGGCGCGGGTT	P1P2	201	0.114861	0	0.00245886
CCDC58	chr3	122101885	+	24	GCTCTTTTCTCGAGCCATTGG	P1P2	180	0.434192	0.0875	0.136178
CCDC58	chr3	122101947	+	24	GACCCTATTCCCTGCTTTGCG	P1P2	118	0.256972	2.24583	0.418818
CCDC58	chr3	122102012	+	24	GTTCGCCGAGTTCCAGGTGAT	P1P2	53	1.12206	0.0416667	0.0227199
CCDC58	chr3	122101983	-	24	GGAATAGGGTCTGGGGACAAA	P1P2	82	0.251434	2.00833	0.135411
CCDC58	chr3	122102006	-	24	GAGGCACATGCCTGCCACATG	P1P2	59	0.319384	0.383333	0.0988213
CCDC58	chr3	122102121	-	23	GGCCAATCACCGCGGAGCAA	P1P2	-56	1.07301	0.0913043	0.222159
CCDC6	chr10	61666146	+	24	GCCAGCGAGAGCGACACGGAC	P1P2	121	1.16289	0	0.0697106
CCDC6	chr10	61666261	+	23	GGCGCTCCCCTGTGCTCGCC	P1P2	6	-0.0177364	0	0.0470919
CCDC6	chr10	61666348	+	24	GCAGAGGAGGTCCCTTGGCAG	P1P2	-81	0.697329	0	0.127374
CCDC6	chr10	61666387	+	24	GCAATACTGCCCAAGCCCGGG	P1P2	-120	0.403333	0	0.199376
CCDC6	chr10	61666257	-	24	GAAGGCCGGGCTGCGAATGAG	P1P2	10	0.673761	0	0.0367652
CCDC6	chr10	61666264	-	24	GGGCTGCGAATGAGTGGGCGC	P1P2	3	0.608265	0	0.102405
CCDC6	chr10	61666275	-	24	GAGTGGGCGCCGGGCGAGCAC	P1P2	-8	0.596283	0	0.0992699
CCDC6	chr10	61666417	-	23	GCTTGGGCAGTATTGCACTG	P1P2	-150	1.13978	0	0.798346
CCDC6	chr10	61666437	-	24	GGGGCTCGCTCCAGCCGGGCT	P1P2	-170	0.482596	0	0.0471772
CCDC6	chr10	61666450	-	24	GCCGGGCTGGGCGCGCTCCCT	P1P2	-183	0.0939023	0	0.00190842
CCDC84	chr11	118868803	+	24	GGGCTAACCCGGCGGCTCCCG	P1P2	-101	0.847287	0	0.305017
CCDC84	chr11	118868855	+	23	GCGGCCGATCCTACGCCATC	P1P2	-49	0.524572	0	0.131109
CCDC84	chr11	118868892	+	23	GGCGCCATAGCCCGGGTACC	P1P2	-12	0.0601083	0	0.0566448
CCDC84	chr11	118868913	+	24	GCACAGAGGGCAGCGCTGCGC	P1P2	9	0.0403831	0.0583333	0.0172341
CCDC84	chr11	118868858	-	24	GGGGTCAGGGTCAGAGGCCGC	P1P2	-46	0.057948	0	0.0337024
CCDC84	chr11	118868873	-	24	GGCCGCCGGATGGCGTAGGAT	P1P2	-31	0.99193	0	0.190537
CCDC84	chr11	118868883	-	23	GGCGTAGGATCGGCCGCTGG	P1P2	-21	1.16078	0	0.0276341
CCDC84	chr11	118869088	-	24	GCAGGTCAGTGAAGGCCAGAG	P1P2	184	0.094976	0.158333	0.321293
CCDC84	chr11	118869114	-	22	GATTTGGGGGTCCCCCTCG	P1P2	210	-0.138785	0.309091	0.0378475
CCDC84	chr11	118869124	-	24	GGTCCCCCTCGGGGTTCTACT	P1P2	220	0.0537613	0.425	0.173713
CCNB1	chr5	68462824	+	23	GAAGGCGTTCGAGAGGGGCG	P1P2	-184	-0.158352	0.1	0.151428
CCNB1	chr5	68462830	+	21	GCGCGAAGGCGTTCGAGA	P1P2	-178	0.0184607	0.1	0.294194
CCNB1	chr5	68462842	+	24	GTTTCCAGGGCGATCGCGCGA	P1P2	-166	0.152669	0.0875	0.131036
CCNB1	chr5	68463097	+	22	GCGGCTCACCCTGGTGACT	P1P2	89	0.755921	0.318182	0.0316469
CCNB1	chr5	68462882	-	22	GAAACGCATTCTCTGCGAC	P1P2	-126	0.623197	0.0136364	0.594354
CCNB1	chr5	68462896	-	22	GCGACCGGCAGCCGCCAAT	P1P2	-112	0.305718	0	0.123838
CCNB1	chr5	68462963	-	24	GCGGGGTTTAAATCTGAGGCT	P1P2	-45	0.711866	0	0.128131
CCNB1	chr5	68463002	-	22	GCTGCGGCGGAACGGCTGT	P1P2	-6	1.24489	0.327273	0.0425238
CCNB1	chr5	68463035	-	23	GTGTAGGTCCTTGGCTGGTC	P1P2	27	0.237325	0.826087	0.0224996
CCNB1	chr5	68463109	-	24	GCCATGGCGCTCCGAGTCACC	P1P2	101	0.999187	0.4875	0.10045
CCNC	chr6	100016295	+	24	GGACGGGGCCTGTGACTCCCC	P1P2	232	0.1974	0.2	0.0117964
CCNC	chr6	100016343	+	24	GCGATCTTCCGTCTTCTCACC	P1P2	184	0.132002	0.258333	0.0581789
CCNC	chr6	100016449	+	21	GGGTCTATGGTCGCTCCG	P1P2	78	0.810037	0.0142857	0.482185
CCNC	chr6	100016467	+	23	GCGCGGTTACCGGACGGGCT	P1P2	60	0.00987627	0	0.13492
CCNC	chr6	100016473	+	22	GAGGAGCGCGGTTACCGGA	P1P2	54	1.04457	0	0.539632
CCNC	chr6	100016557	+	23	GGCCGGCGTGAAGGAGACTA	P1P2	-30	0.86909	0.1	0.166011
CCNC	chr6	100016566	+	22	GTGTTGTCGGCCGGCGTGA	P1P2	-39	0.301385	0.1	0.25205
CCNC	chr6	100016602	+	22	GAACTTTTGTCGATAGGAA	P1P2	-75	0.0281157	0.190909	0.238219
CCNC	chr6	100016607	+	21	GCCGGAACTTTTGTCGAT	P1P2	-80	0.0873764	0.171429	0.299033
CCNC	chr6	100016755	+	23	GACCGAGCGGCTTGGGCCCC	P1P2	-228	0.170782	0.43913	0.00511316
CCNC	chr6	100016248	-	24	GCATCTTGATTCTGACCGCTG	P1P2	279	-0.0192815	0.2	0.347656
CCNC	chr6	100016260	-	23	GACCGCTGCGGTCTCCCGTG	P1P2	267	0.707478	0.2	0.24018
CCNC	chr6	100016376	-	23	GACGGAAGATCGCTTACTAG	P1P2	151	0.326908	0.452174	0.186665
CCNC	chr6	100016480	-	23	GACCATAGACCCAGCCCGTC	P1P2	47	1.08634	0	0.175473
CCNC	chr6	100016550	-	24	GGCGGCGACGGCGAAAGGAAG	P1P2	-23	0.793751	0.195833	0.207872
CCNC	chr6	100016649	-	24	GCCCGCGGTAGCGGAGGGAGC	P1P2	-122	0.11876	0.1	0.0317953
CCNC	chr6	100016754	-	24	GCGAGAGCGTCTTGAGAATTC	P1P2	-227	-0.106568	1.25417	0.0835765
CCNC	chr6	100016761	-	23	GTCTTGAGAATTCTGGCCGG	P1P2	-234	-0.00218302	1.15217	0.204456
CCNC	chr6	100016828	-	24	GTGGGTCTAACCTAGGCGAAG	P1P2	-301	-0.00642595	0.654167	0.0465433
CCNC	chr6	100016840	-	22	GGCGAAGTGGCTCAGATAC	P1P2	-313	0.0939839	0.659091	0.0728975
CCND3	chr6	41909317	+	24	GgccggacccgcggcTGCTGG	P1P2	149	0.708949	0	0.190373
CCND3	chr6	41909345	+	24	GAAGGCACCCGGCAcgcgccc	P1P2	121	0.817315	0	0.35952
CCND3	chr6	41909552	+	23	GCTACATCGTCGCGAGGGGC	P1P2	-86	0.235859	0	0.0496726
CCND3	chr6	41909558	+	21	GGTTGCTACATCGTCGCG	P1P2	-92	-0.00494765	0	0.507372
CCND3	chr6	41909577	+	22	GCGACGTCCGAGCATTCCA	P1P2	-111	0.992712	0	0.751517
CCND3	chr6	41909361	-	24	GcccggcccggggcgcgTGCC	P1P2	105	0.0163282	0	0.174806
CCND3	chr6	41909392	-	24	GCAACACAGCAGCTCCATACT	P1P2	74	0.588157	0	0.0806417
CCND3	chr6	41909448	-	24	GCGAGTCCCAAGGCAGGCGAC	P1P2	18	1.16362	0	0.181854
CCND3	chr6	41909591	-	22	GTAGCAACCGTGGAATGCT	P1P2	-125	0.843672	0	0.281261
CCND3	chr6	41909612	-	22	GACGTCGCAACGCTCCGAG	P1P2	-146	0.412592	0	0.714927
CCNJ	chr10	97803334	+	24	GCTCGCGCCGCCCATTGTTAA	P1P2	-14	0.0832623	0	0.0776317
CCNJ	chr10	97803539	+	24	GGCTCTGCGCCTCACCCCGGG	P1P2	191	1.77784	0	0.390761
CCNJ	chr10	97803585	+	23	GTTCCGCGCGGCCTCAGAAA	P1P2	237	0.474424	0	0.230757
CCNJ	chr10	97803443	-	23	GGCCGGCGTCCGCCGCACGA	P1P2	95	0.421748	0	0.369863
CCNJ	chr10	97803446	-	21	GCGTCCGCCGCACGACGG	P1P2	98	0.406217	0	0.156201
CCNJ	chr10	97803476	-	23	GCTGTGAGGGCCGCGGTTCC	P1P2	128	0.385906	0	0.00186131
CCNJ	chr10	97803499	-	24	GTAAGGGAGCCAGCGTGGGGC	P1P2	151	0.410073	0	0.0349462
CCNJ	chr10	97803518	-	24	GCCGGGCGGCCCGGCAGGCCT	P1P2	170	0.165657	0	0.0209798
CCNJ	chr10	97803546	-	24	GCGTGGGGCAGCGGACCCTCC	P1P2	198	0.747739	0	0.0255947
CCNJ	chr10	97803620	-	22	GCGCGGAACGTGCGTTTCT	P1P2	272	0.0536614	0.0454546	0.00560055
CCNK	chr14	99947743	+	24	GCCATCTTGTATATGGAATGT	P1	-48	0.0821439	0	0.0859512
CCNK	chr14	99947825	+	23	GCGGCGCTGCCCTCAGTCGG	P1	34	0.796831	0.213043	0.0998605
CCNK	chr14	99947935	+	22	GTGTACCGGAGGTTAGCGG	P1	144	0.626681	0	0.631592
CCNK	chr14	99947796	-	23	GGCAAGGAGAGACGTCGCTG	P1	5	1.12662	0	0.0510984
CCNK	chr14	99947838	-	23	GTGAGTGACCCACCGACTGA	P1	47	1.02325	0.121739	0.448567
CCNK	chr14	99947866	-	24	GCCGCCCACCTCCCGCGTATC	P1	75	0.237453	0.991667	0.00565261
CCNK	chr14	99947906	-	23	GGCCAACCGCCGCTATCCAC	P1	115	0.85013	1.57826	0.0907969
CCNK	chr14	99947981	-	22	GAACTTTGCGGGCGACGCG	P1	190	-0.00295213	0	0.792314
CCNK	chr14	99947993	-	24	GGCGACGCGGGGTTGTGGGGC	P1	202	0.641601	0	0.00423405
CCNK	chr14	99948019	-	23	GTAGAGAGGGTCTGAGGCGC	P1	228	0.500791	0	0.0436792
CCNT1	chr12	49110454	+	23	GCCTTCTGGTTGAAGCACTA	P1P2	4	0.88006	0.173913	0.116344
CCNT1	chr12	49110500	+	24	GGTCGCCTCTTAGGTGACGCT	P1P2	-42	0.310865	0.258333	0.384184
CCNT1	chr12	49110510	+	23	GCGGATGTGGGTCGCCTCTT	P1P2	-52	1.14763	0.308696	0.0470682
CCNT1	chr12	49110529	+	24	GTCGCAGTTGCCCCCGCACAG	P1P2	-71	0.972312	0.383333	0.668418
CCNT1	chr12	49110596	+	23	GACTTTTGCTTCCTCTACGG	P1P2	-138	0.791258	0.0173913	0.551832
CCNT1	chr12	49110632	+	24	GGGGTGTAGCGAGGTGCATTC	P1P2	-174	0.0613301	0.158333	0.41129
CCNT1	chr12	49110653	+	21	GGCTGTTAACTCGGCTAC	P1P2	-195	0.43367	0.2	0.0171844
CCNT1	chr12	49110672	+	23	GGTTTTTTCTGGTCGCATAT	P1P2	-214	-0.095161	0.2	0.326151
CCNT1	chr12	49110541	-	24	GCGACCCACATCCGCTGTGCG	P1P2	-83	0.467095	0.358333	0.241014
CCNT1	chr12	49110607	-	24	GGTTGTTACTTGCCTCCGTAG	P1P2	-149	0.327596	0.0708333	0.640323
CCT2	chr12	69979078	+	24	GGCCGCCGCTCCAGAACAAAG	P1P2	-174	0.696693	0.1	0.314574
CCT2	chr12	69979200	+	24	GTGACGCCACACGCCCTACTT	P1P2	-52	0.00481127	0.1	0.0740653
CCT2	chr12	69979322	+	24	GCGGAGCAGGGGTAGGGCAAG	P1P2	70	0.424938	0.7875	0.0187918
CCT2	chr12	69979144	-	23	GGCTGCGTTTCCGGCCCGTG	P1P2	-108	0.0336408	0	0.065589
CCT2	chr12	69979190	-	24	GCTGGCGGTAACGACAGGCCG	P1P2	-62	0.0607379	0.1	0.625419
CCT2	chr12	69979210	-	23	GGGCCCCGCCCCCCGAAGTA	P1P2	-42	0.00158984	0.1	0.252819
CCT2	chr12	69979229	-	22	GGGCGTGTGGCGTCACTTC	P1P2	-23	0.0588396	0.1	0.0356911
CCT2	chr12	69979270	-	24	GTCCCGAGCACGAGCTGTGAG	P1P2	18	1.24824	0.0916667	0.264478
CCT2	chr12	69979286	-	24	GTGAGGGGATTCACTTGTGTG	P1P2	34	0.813173	0.0125	0.465066
CCT2	chr12	69979304	-	22	GCGGAACTCCTCGGAACCA	P1P2	52	0.938592	0.204545	0.125954
CCT3	chr1	156308067	+	24	GTTGAGGTGTAAGCCCTGAGG	P1P2	-49	1.39099	0.0916667	0.202091
CCT3	chr1	156308091	+	23	GGCGACTACCTTGAGAGTAG	P1P2	-73	0.415939	0	0.273554
CCT3	chr1	156308119	+	23	GCCGATCAATGAGATGGGTG	P1P2	-101	0.0967526	0	0.345037
CCT3	chr1	156308153	+	23	GCGGGACTAAGGCTGTCAAT	P1P2	-135	0.0404751	0.0173913	0.45013
CCT3	chr1	156308175	+	24	GTCTGGCCGTTCTTGCGTAGG	P1P2	-157	0.0563354	0.1	0.0785998
CCT3	chr1	156308012	-	24	GAGCCGGGTACCCAGAGCTGG	P1P2	6	1.19307	2.4875	0.170521
CCT3	chr1	156308192	-	24	GTCCCGCCCCCTACGCAAGAA	P1P2	-174	-0.0430541	0.0833333	0.20316
CCT3	chr1	156308226	-	22	GACAGAGAGCGCACGACGA	P1P2	-208	0.0526879	0.1	0.0979014
CCT3	chr1	156308236	-	24	GCGCACGACGAAGGCACTGGG	P1P2	-218	0.146614	0.125	0.0667512
CCT3	chr1	156308258	-	22	GCACAGGCGCTTGCGCAGT	P1P2	-240	-0.0138743	0.136364	0.00515933
CCT4	chr2	62115703	+	24	GGGCTTACCGTTATTACACTG	P1P2	22	1.10759	0.0791667	0.652022
CCT4	chr2	62115677	-	23	GTGTCTGGGTTGGCTCGGGA	P1P2	48	0.841208	0.613043	0.0601854
CCT4	chr2	62115702	-	23	GGATGGACCCGGATTCTGGC	P1P2	23	0.432882	0.0652174	0.482346
CCT4	chr2	62115763	-	24	GAACCTTCCAGAAAGCGGCGC	P1P2	-38	0.108597	0.0666667	0.374079
CCT4	chr2	62115773	-	24	GAAAGCGGCGCCGGCGTCGGG	P1P2	-48	0.143465	0.025	0.122212
CCT4	chr2	62115831	-	21	GCGCTGGCGTGACGTAGG	P1P2	-106	0.0312633	0	0.031761
CCT4	chr2	62115850	-	24	GGAGGCTGTCCGCTGCGCGCC	P1P2	-125	-0.00330435	0	0.0198644
CCT4	chr2	62115872	-	23	GCGAGGAGGATGCGTGCGGT	P1P2	-147	0.0228256	0.0739131	0.0755775
CCT4	chr2	62115900	-	24	GGGCTGGCGAGATTGTACGCC	P1P2	-175	0.0411523	0.3	0.142035
CCT4	chr2	62115942	-	23	GCCGGGGGAACCTTTACGCG	P1P2	-217	-0.0471053	0.286956	0.785314
CCT4	chr2	62115724	+	24	GAAGGTTCGTGAAGGCAGTGA	P1P2	1	1.03275	0.1	0.502203
CCT4	chr2	62115719	-	22	GCCGGCCGCAGTGTAATAA	P1P2	6	0.859661	0.05	0.237137
CCT4	chr2	62115902	-	24	GCTGGCGAGATTGTACGCCCG	P1P2	-177	0.0461333	0.325	0.269804
CCT4	chr2	62115925	-	24	GCGCTGTGGGTGAAGAGCGCC	P1P2	-200	-0.007056	0.395833	0.0105558
CCT6A	chr7	56119327	+	24	GCGGTCCCACCCTTCGCGCCT	P1P2	-165	0.0929165	0.154167	0.123989
CCT6A	chr7	56119401	+	24	GTGCCCGCGCGCCGCCGCCAT	P1P2	-91	0.159232	0	0.00566767
CCT6A	chr7	56119433	+	23	GAAAAGTCGGCCCGTCTGGC	P1P2	-59	-0.00639575	0	0.088231
CCT6A	chr7	56119464	+	24	GCGTGGCCGGGAGGAACTATC	P1P2	-28	0.979151	0	0.0468093
CCT6A	chr7	56119399	-	24	GAGCGGGCGCCGGACGACCTG	P1P2	-93	0.00437994	0	0.0734135
CCT6A	chr7	56119410	-	23	GACGACCTGTGGCCCAATGG	P1P2	-82	0.0497861	0	0.263171
CCT6A	chr7	56119432	-	24	GGCGGCGCGCGGGCACGCTGG	P1P2	-60	0.37417	0	0.116198
CCT6A	chr7	56119444	-	24	GCACGCTGGGGGCCGGCCAGA	P1P2	-48	0.060611	0	0.0228002
CCT6A	chr7	56119467	-	24	GGCCGACTTTTCCAGAAGACC	P1P2	-25	0.941429	0	0.182733
CCT6A	chr7	56119481	-	24	GAAGACCCGGATAGTTCCTCC	P1P2	-11	1.07942	0	0.0698295
CCT8	chr21	30445845	+	25	GCTCAAGGAGGGAGCGAAAGTA	P1P2	82	0.231559	0.812	0.0348756
CCT8	chr21	30445952	+	24	GCGTGCTCCTCGCTTCCTCCG	P1P2	-25	-0.0128895	0.25	0.488731
CCT8	chr21	30446027	+	24	GCAGGGAAAGGGTGGGCTAAT	P1P2	-100	0.155839	0.1125	0.0294338
CCT8	chr21	30446045	+	24	GATGCTTCAGACCTGGCGGCA	P1P2	-118	0.110073	0.1	0.112999
CCT8	chr21	30446112	+	23	GCCCTATCGATCGACCCGAT	P1P2	-185	0.0728389	0.113043	0.499413
CCT8	chr21	30446139	+	25	GCCAGAAACCCGAGGGGCTCCC	P1P2	-212	0.183407	0.264	0.0504845
CCT8	chr21	30445947	-	21	GCAGTTCACGCGACCGCT	P1P2	-20	0.497816	0.3	0.752159
CCT8	chr21	30445988	-	24	GAGGAGCACGCACAGCCTTCT	P1P2	-61	0.999161	0.154167	0.0204039
CCT8	chr21	30446001	-	23	GCCTTCTGGGAAAGCAGCGT	P1P2	-74	1.50302	0.186957	0.0916947
CCT8	chr21	30446143	-	24	GTCGATCGATAGGGCGGGCCC	P1P2	-216	-0.0118163	0.145833	0.026432
CD3EAP	chr19	45909646	+	24	GCCCCCATCGTCTGTCCAATA	P1P2	-272	0.197075	0.3	0.0903758
CD3EAP	chr19	45909672	+	23	GAGGCCCGTCGGGTCCCGAT	P1P2	-246	0.687425	0.169565	0.447073
CD3EAP	chr19	45909683	+	27	GTATTGCTGGAGTCAGAGGCCCGT	P1P2	-235	-0.018887	0.111111	0.236347
CD3EAP	chr19	45909700	+	24	GCCGCTGATTCGCTGTATTGC	P1P2	-218	-0.0416659	0.233333	0.0108524
CD3EAP	chr19	45909665	-	28	GCAACAAACCATATTGGACAGACGA	P1P2	-253	0.0082024	0.267857	0.0598079
CD3EAP	chr19	45909679	-	27	GGACAGACGATGGGGGCGACCCAT	P1P2	-239	-0.0243991	0.281481	0.0680594
CD3EAP	chr19	45909680	-	23	GACGATGGGGGCGACCCATC	P1P2	-238	0.0208129	0.273913	0.015145
CD3EAP	chr19	45909690	-	23	GCGACCCATCGGGACCCGAC	P1P2	-228	-0.0169819	0.213043	0.202855
CD3EAP	chr19	45909722	-	27	GACTCCAGCAATACAGCGAATCAG	P1P2	-196	-0.00369305	0.185185	0.861746
CD3EAP	chr19	45909744	-	24	GGCTTTCGGGAATACATTTTT	P1P2	-174	-0.0111878	0.975	0.0698065
CD3EAP	chr19	45909922	-	24	GCAACCTGGTGCGAGCAGCCC	P1P2	4	1.35196	0.00416667	0.0412214
CD3EAP	chr19	45909929	-	23	GTGCGAGCAGCCCGGGCTAC	P1P2	11	-0.0931156	0	0.00627322
CD3EAP	chr19	45909945	-	24	GCTACAGGGTTGCCTGAGGTG	P1P2	27	0.960612	0.0291667	0.153969
CD3EAP	chr19	45909995	-	24	GGCGGTGAGGGTGCGGGTTGA	P1P2	77	0.024921	0.491667	0.011157
CD3EAP	chr19	45910006	-	23	GCGGGTTGACGGGGTGCGGA	P1P2	88	0.270558	0.843478	0.308424
CD3EAP	chr19	45910104	-	24	GCGAAGAGCGTGCATTCCCAG	P1P2	186	0.537192	0.0416667	0.639384
CD3EAP	chr19	45910113	-	22	GCATTCCCAGTGGGCGAAC	P1P2	195	0.496258	0.0227273	0.0451162
CD3EAP	chr19	45910146	-	23	GAGAGAGGGTTATCTTGTGG	P1P2	228	0.194638	0.126087	0.111652
CD3EAP	chr19	45910187	-	23	GGCGCCCCCAGGGGTTGGAT	P1P2	269	0.014383	1	0.0892022
CD3EAP	chr19	45910209	-	23	GTGAAATTGAGGTCGCCCCT	P1P2	291	0.0419629	1.32174	0.345392
CDC16	chr13	115000543	+	23	GGTTCATGGCGGCGCGGGCC	P1P2	85	-0.0385504	0	0.0156853
CDC16	chr13	115000554	+	24	GCAGCCGCTCTAGGTTCATGG	P1P2	96	1.4219	0	0.723421
CDC16	chr13	115000615	+	23	GGGCCCCGCACCCCGAGTCG	P1P2	157	0.271538	0.0478261	0.30119
CDC16	chr13	115000511	-	24	GCGGGGTGCTTAGGGTGCAGG	P1P2	53	0.407323	0	0.0764703
CDC16	chr13	115000535	-	23	GCGCGCCTAGCGGCGGAGTG	P1P2	77	0.049238	0	0.0467399
CDC16	chr13	115000547	-	24	GGCGGAGTGTGGCGTGAGGCC	P1P2	89	0.0169677	0	0.0901493
CDC16	chr13	115000607	-	24	GCGTCCGGCAGTACCTCGACC	P1P2	149	1.17078	0	0.160193
CDC16	chr13	115000614	-	24	GCAGTACCTCGACCAGGTGGG	P1P2	156	0.217132	0	0.57082
CDC16	chr13	115000633	-	23	GCGGCCCCGACTCGGGGTGC	P1P2	175	0.00445216	0.026087	0.00860657
CDC16	chr13	115000649	-	24	GGTGCGGGGCCCAGGCCTCGC	P1P2	191	-0.00654519	0.0916667	0.0424495
CDC20	chr1	43824780	+	23	GAAAGGGACCCCTTCGCTCC	P1P2	121	0.572075	0.134783	0.0114255
CDC20	chr1	43824808	+	24	GGAAAGGAGGCGACGGTGCTC	P1P2	149	0.491176	0.0875	0.00384577
CDC20	chr1	43824816	+	24	GCCCTGGAGGAAAGGAGGCGA	P1P2	157	1.09894	0.0875	0.0909999
CDC20	chr1	43824671	-	23	GCCGGTCGGAACTGCTCCGG	P1P2	12	1.32898	0.186957	0.00730246
CDC20	chr1	43824745	-	24	GAGGGGGTGCTAGGCCGGAAG	P1P2	86	0.449784	0.2	0.0846637
CDC20	chr1	43824761	-	24	GGAAGGGGCTGCAGCCGAGGG	P1P2	102	0.42065	0.179167	0.0650617
CDC20	chr1	43824779	-	24	GGGTGGCCCTGATTTTGTGGC	P1P2	120	-0.00707073	0.0708333	0.378843
CDC20	chr1	43824784	-	24	GCCCTGATTTTGTGGCCGGCC	P1P2	125	0.0376842	0.0666667	0.0119602
CDC20	chr1	43824794	-	23	GTGGCCGGCCAGGAGCGAAG	P1P2	135	0.45333	0.0695652	0.256178
CDC23	chr5	137548738	+	23	GTGTTCCAGGTCGGCGGAGT	P1P2	259	1.00366	0.530435	0.0171095
CDC23	chr5	137548761	+	24	GTCGAGCTGATCTAGTTTGTG	P1P2	236	0.324119	0.25	0.0936945
CDC23	chr5	137548791	+	24	GGGGCTTGGATCCTTGGCCTT	P1P2	206	0.012929	0.1	0.041074
CDC23	chr5	137548861	+	23	GCGGGCCTTACCCGGGAGCG	P1P2	136	0.0243667	0.921739	0.104433
CDC23	chr5	137548868	+	23	GCTTATTGCGGGCCTTACCC	P1P2	129	0.74877	0.813044	0.538743
CDC23	chr5	137549020	+	24	GTATTATCGCCGATGATTGGC	P1P2	-23	0.0547011	0.295833	0.0882252
CDC23	chr5	137549050	+	24	GCAGATATTTTTGGTGCAGAT	P1P2	-53	0.00870442	0.120833	0.20619
CDC23	chr5	137548873	-	23	GTGTAGTAGGCCCCGCTCCC	P1P2	124	0.430311	0.865217	0.0735371
CDC23	chr5	137548944	-	24	GAGAAATCGCTGTTTATGGAC	P1P2	53	0.330363	0.233333	0.131972
CDC23	chr5	137549034	-	23	GGGCCACTCCAGCCAATCAT	P1P2	-37	1.24757	0.426087	0.649612
CDC26	chr9	116037571	+	22	GTGCCCCCCGGGCGTACGG	P1P2	269	0.263724	0.663636	0.456794
CDC26	chr9	116037599	+	24	GGAGCGAGTCAAGGGCTTCCG	P1P2	241	-0.0537128	1.09167	0.581874
CDC26	chr9	116037609	+	24	GCTGAACTCTGGAGCGAGTCA	P1P2	231	0.018403	1.0625	0.0307083
CDC26	chr9	116037634	+	23	GTGAGTCGACTCGCGCGGCT	P1P2	206	0.813746	0.552174	0.0716219
CDC26	chr9	116037639	+	23	GGTAGGTGAGTCGACTCGCG	P1P2	201	0.919018	0.46087	0.821599
CDC26	chr9	116037681	+	24	GGGAGCCGAGGTTCCGGGAAG	P1P2	159	0.891928	0.2	0.0577384
CDC26	chr9	116037744	+	24	GAGAGAGGCTCCAAGCAGTCT	P1P2	96	0.0502883	1.3375	0.065487
CDC26	chr9	116037821	+	24	GAAATGGCGTCGTGGCATTGA	P1P2	19	0.042689	0.1875	0.0647786
CDC26	chr9	116037838	+	24	GATGGAAGTCGTAGTAGGAAA	P1P2	2	0.00654742	0.116667	0.23318
CDC26	chr9	116037872	+	24	GAGGGGTCACCGCCCCCGGAG	P1P2	-32	1.18905	0.1	0.0693904
CDC27	chr17	45266358	+	24	GCCTATCTTTAGTCAGTTCGG	P1P2	253	0.0731229	0.379167	0.330802
CDC27	chr17	45266426	+	23	GGCCACTCCGCGGCCTGGTG	P1P2	185	1.03284	0.0652174	0.0217208
CDC27	chr17	45266436	+	22	GCAGCGTAGGGCCACTCCG	P1P2	175	0.953942	0.0454546	0.767749
CDC27	chr17	45266447	+	23	GGTCGGGAAGCAGCAGCGTA	P1P2	164	0.917554	0.391304	0.218559
CDC27	chr17	45266275	-	23	GACGTTGGCTCGGACGGGAA	P1P2	336	1.01322	1.2087	0.060024
CDC27	chr17	45266331	-	23	GTGAAGTAATGTAGGGCCAG	P1P2	280	0.254702	0.873913	0.175282
CDC27	chr17	45266345	-	24	GGGCCAGAGGTAACACGGCTT	P1P2	266	0.163365	1.03333	0.0373494
CDC27	chr17	45266514	-	24	GAGAAGAAGGTTATCATTACC	P1P2	97	0.216658	3.8	0.0503184
CDC27	chr17	45266518	-	23	GAAGGTTATCATTACCTGGA	P1P2	93	-0.0461648	2.88696	0.0880534
CDC27	chr17	45266551	-	24	GCACCGTCATCCTCGAGGCTC	P1P2	60	0.0445464	0.725	0.0121361
CDC27	chr17	45266464	+	24	GGCTTGGCTGGCAGCCTCGGT	P1P2	147	0.239852	3.40417	0.170355
CDC27	chr17	45266270	-	22	GCCGGACGTTGGCTCGGAC	P1P2	341	0.617189	1.36818	0.0927527
CDC27	chr17	45266324	-	23	GCTAAGGGTGAAGTAATGTA	P1P2	287	0.61851	0.817391	0.751104
CDC27	chr17	45266351	-	24	GAGGTAACACGGCTTAGGCTG	P1P2	260	0.182285	1.1	0.0747016
CDC27	chr17	45266380	-	24	GCCTCCGAACTGACTAAAGAT	P1P2	231	0.952744	0.4375	0.537886
CDC27	chr17	45266519	-	24	GAAGGTTATCATTACCTGGAC	P1P2	92	0.0982239	2.8	0.0479122
CDC40	chr6	110501295	+	22	GAAGTGTAGTTTGCAACGA	P1P2	-344	-0.0379833	0.3	0.41735
CDC40	chr6	110501317	+	26	GCAGGAAGCGCGAGAGGGCACAA	P1P2	-322	0.0532582	0.180769	0.300126
CDC40	chr6	110501326	+	25	GCAGCGCGGCAGGAAGCGCGAG	P1P2	-313	0.064612	0.128	0.0625959
CDC40	chr6	110501338	+	26	GCACTCCCAGCGTGCAGCGCGGC	P1P2	-301	-0.0150226	0.1	0.0326607
CDC40	chr6	110501455	+	25	GAGAGCTTAAAAAAGTTTATCT	P1P2	-184	-0.0332582	0.048	0.0157583
CDC40	chr6	110501740	+	24	GTGCATGAGGGAGTCGGCGGC	P1P2	101	0.0396929	1.65417	0.0152156
CDC40	chr6	110501754	+	23	GCGATTTAGTCAAGTGCATG	P1P2	115	0.00661764	1.46522	0.125819
CDC40	chr6	110501788	+	24	GTCCACTGCCACTGCTAGAGA	P1P2	149	0.699261	0.225	0.180523
CDC40	chr6	110501818	+	24	GCTTACCTTAACTGCCACCTC	P1P2	179	0.939659	0.0125	0.0958246
CDC40	chr6	110501897	+	24	GGTAACCCGGTACCTAACAAG	P1P2	258	1.06195	1.24167	0.715169
CDC40	chr6	110501357	-	24	GCTTCCTGCCGCGCTGCACGC	P1P2	-282	0.0082514	0.1	0.110333
CDC40	chr6	110501383	-	24	GTGCAGGACCGCGAGGCCTCA	P1P2	-256	0.912914	0.0208333	0.0208125
CDC40	chr6	110501391	-	26	GACCGCGAGGCCTCAAGGTATTT	P1P2	-248	0.173418	0	0.021001
CDC40	chr6	110501416	-	26	GAACTCATATTCTTTAGTCAACT	P1P2	-223	0.0302047	0	0.0619299
CDC40	chr6	110501616	-	24	GAGCCTCTTCTTCTTCCGCCC	P1P2	-23	0.713817	0	0.201321
CDC40	chr6	110501671	-	23	GTCGGCTGCGATTGCAGCTC	P1P2	32	0.465887	0.2	0.0247253
CDC40	chr6	110501697	-	24	GCTTCCTATGGTTCGGGTTCA	P1P2	58	0.324858	0.9375	0.0605735
CDC40	chr6	110501730	-	24	GACTCGGACAGTGAGAGCAGT	P1P2	91	0.555796	2.1375	0.541162
CDC40	chr6	110501915	-	24	GCCAGCCGCTTGTTAGGTACC	P1P2	276	0.554139	1.03333	0.125617
CDC40	chr6	110501753	+	24	GCGATTTAGTCAAGTGCATGA	P1P2	114	-0.0278968	1.47917	0.572373
CDC40	chr6	110501897	+	23	GTAACCCGGTACCTAACAAG	P1P2	258	0.99839	1.23043	0.715169
CDC40	chr6	110501586	-	26	GATGTGTTCCATTGCAATCTGTC	P1P2	-53	0.013444	0.0884615	0.0662948
CDC40	chr6	110501707	-	24	GTTCGGGTTCAGGGTCCGAAT	P1P2	68	0.543635	1.4125	0.280616
CDC40	chr6	110501713	-	24	GTTCAGGGTCCGAATCGGACT	P1P2	74	0.00826956	1.70833	0.174834
CDC5L	chr6	44355225	+	23	GAGATAGCGGCGGTAGCGCT	P1P2	-245	0.619561	0.195652	0.123352
CDC5L	chr6	44355235	+	22	GGCTCTCGCGAGATAGCGG	P1P2	-235	0.975376	0.2	0.793786
CDC5L	chr6	44355383	+	22	GCAAGTCTCGCGAGATATT	P1P2	-87	0.504153	0.309091	0.0823308
CDC5L	chr6	44355421	+	22	GATCTGCGCAAGCGCAAGG	P1P2	-49	0.0155617	0.295455	0.409528
CDC5L	chr6	44355487	+	22	GTAACAGCGATTGGGCCAC	P1P2	17	0.985757	0.481818	0.122488
CDC5L	chr6	44355494	+	23	GAGAAGTAGTAACAGCGATT	P1P2	24	0.932233	0.882609	0.147849
CDC5L	chr6	44355524	+	24	GTGTCTCGGCAAGCAGCCGAG	P1P2	54	0.0215645	2.525	0.752005
CDC5L	chr6	44355307	-	23	GCGCGGGGCGTAAGGCGCTT	P1P2	-163	0.56485	0.9	0.112825
CDC5L	chr6	44355324	-	24	GCTTTGGCCAGAGTGGTTTGA	P1P2	-146	0.181741	0.4	0.22837
CDC5L	chr6	44355456	-	23	GCGCAGATCTTCAAAGCAGA	P1P2	-14	-0.0205275	0.2	0.7024
CDC5L	chr6	44355235	+	21	GCTCTCGCGAGATAGCGG	P1P2	-235	0.844295	0.2	0.793786
CDC5L	chr6	44355420	+	23	GATCTGCGCAAGCGCAAGGT	P1P2	-50	0.126428	0.3	0.13384
CDC5L	chr6	44355316	-	23	GTAAGGCGCTTTGGCCAGAG	P1P2	-154	1.03887	0.613043	0.336042
CDC7	chr1	91966503	+	24	GAACAAACCGTCGGAAACTCA	P1P2	49	0.00176997	1.09583	0.264514
CDC7	chr1	91966603	+	22	GAGGGATCCGAAGGGGGGC	P1P2	149	0.881266	0.0681818	0.0404803
CDC7	chr1	91966621	+	24	GACTTTCCCGCCGCAGGTCGG	P1P2	167	0.0287663	0	0.145645
CDC7	chr1	91966628	+	27	GCAGGCGCGCGACTTTCCCGCCGC	P1P2	174	0.062786	0	0.0470194
CDC7	chr1	91966719	+	27	GAATGGGAATCCGCCGGCCAGCGC	P1P2	265	0.25207	0.1	0.0709672
CDC7	chr1	91966917	+	24	GCACAGCCAGCGGGACCGCGT	P1P2	463	0.185796	0.0333333	0.049941
CDC7	chr1	91966669	-	25	GCGCGCCTGCGCACTAAGCATC	P1P2	215	0.129552	0	0.125827
CDC7	chr1	91966674	-	22	GCGCACTAAGCATCTGGTT	P1P2	220	0.431182	0	0.165154
CDC7	chr1	91966688	-	27	GCATCTGGTTCGGTCTCTGGCCCG	P1P2	234	0.356975	0	0.0174637
CDC7	chr1	91966696	-	23	GTCTCTGGCCCGAGGGAAGC	P1P2	242	1.68755	0.0130435	0.091496
CDC7	chr1	91966732	-	24	GAGCTCGCGGCCAGCGCTGGC	P1P2	278	0.202197	0.1	0.0259576
CDC7	chr1	91966925	-	24	GCGCTCGGCCCCTCCCCCACG	P1P2	471	0.0842119	0.0125	0.467435
CDC73	chr1	193091110	+	23	GTAAGGCAAGGCCCCGCCGC	P1P2	-112	0.79901	0	0.260331
CDC73	chr1	193091127	+	23	GCCGAGGACCCCGCGCTGTA	P1P2	-95	0.899991	0	0.0336305
CDC73	chr1	193091169	+	24	GTCCTCGCCTACGACAGCAGC	P1P2	-53	-0.0139711	0.145833	0.0726218
CDC73	chr1	193091139	-	24	GCGGGGCCTTGCCTTACAGCG	P1P2	-83	0.427657	0	0.237891
CDC73	chr1	193091226	-	24	GCTGCTGCTGTTGGTTCGTCG	P1P2	4	0.4134	0.195833	0.307584
CDC73	chr1	193091235	-	24	GTTGGTTCGTCGCggcggcga	P1P2	13	0.0182513	0.158333	0.266326
CDC73	chr1	193091315	-	24	Ggcggcgccccgagccggcgg	P1P2	93	1.20488	0	0.170339
CDC73	chr1	193091321	-	24	GccccgagccggcggAGGCGA	P1P2	99	0.532893	0	0.326508
CDC73	chr1	193091394	-	24	GAAGAAGGAGATTGTGGTGAA	P1P2	172	0.263256	0.2	0.125457
CDC73	chr1	193091425	-	24	GTGATCTTCGGGGAGTTCTCC	P1P2	203	0.00433591	1.20417	0.0197904
CDC73	chr1	193091141	-	23	GGGCCTTGCCTTACAGCGCG	P1P2	-81	0.895134	0	0.620967
CDC73	chr1	193091412	-	24	GAAGGGAGACGAAGTGATCTT	P1P2	190	-0.0675938	0.55	0.0911454
CDCA3	chr12	6960984	+	24	GCGTGCCTTCTATTGAAGAGC	P1P2	-577	0.0249068	1.19583	0.132981
CDCA3	chr12	6961073	+	23	GCGCACGTAGAGCAGCTAGG	P1P2	-666	0.882343	0.0347826	0.628915
CDCA3	chr12	6961101	+	23	GAACCAATCCCACTCCTCCA	P1P2	-694	0.659068	0	0.52668
CDCA3	chr12	6961218	+	23	GCGGAGACGACGCGCGAGAA	P1P2	-811	1.09324	0.073913	0.100984
CDCA3	chr12	6961029	-	22	GAATGGACTCTAAGGGTCC	P1P2	-622	0.863962	0.722727	0.0556226
CDCA3	chr12	6961106	-	24	GCTCTACGTGCGCTCCCGCCC	P1P2	-699	0.520001	0	0.0340894
CDCA3	chr12	6961115	-	24	GCGCTCCCGCCCTGGAGGAGT	P1P2	-708	0.763147	0	0.0135893
CDCA3	chr12	6961161	-	23	GCCTTAGGAGCGCTTCTCAT	P1P2	-754	0.978572	0	0.322419
CDCA3	chr12	6961184	-	24	GCGTCAGTCAAGCGCGGGGCA	P1P2	-777	0.0390866	0	0.09873
CDCA3	chr12	6961262	-	24	GCGGCGCATGCCCCTAACGAG	P1P2	-855	0.928187	0	0.441596
CDCA8	chr1	38158230	+	24	GTACCTGCGGTCCCGAGACAA	P1P2	-7	0.91999	1.0125	0.244747
CDCA8	chr1	38158244	+	22	GTCGCCAGGCACGTACCTG	P1P2	7	0.178695	1.82727	0.175348
CDCA8	chr1	38158257	+	24	GGACCACCCGAAGAAGTCGCC	P1P2	20	0.0462162	2.85417	0.229784
CDCA8	chr1	38158281	+	24	GGTAGGGACGAGGAGGGCGGA	P1P2	44	0.445871	3.22917	0.374953
CDCA8	chr1	38158292	+	24	GCAAGAAACTGGGTAGGGACG	P1P2	55	0.0247218	2.2875	0.146207
CDCA8	chr1	38158347	+	23	GGAGCCATGGCGCTCGGCGG	P1P2	110	1.33119	0.073913	0.265393
CDCA8	chr1	38158133	-	25	GTGATTGGATGTTGTGGGACGG	P1P2	-104	-0.00749246	0.188	0.409469
CDCA8	chr1	38158209	-	23	GTAGAGCCGCTCTCTCTCAC	P1P2	-28	0.748824	0.1	0.494785
CDCA8	chr1	38158273	-	24	GTACGTGCCTGGCGACTTCTT	P1P2	36	-0.0218339	2.28333	0.102462
CDCA8	chr1	38158377	-	23	GAGCGCCATGGCTCCTAGGA	P1P2	140	0.214552	0.0130435	0.0357954
CDK1	chr10	62538309	+	23	GTACCCGGCTTATTATTCCG	P1P2	65	1.30123	1.41304	0.97305
CDK1	chr10	62538242	-	22	GTTTGAAACTGCTCGCACT	P1P2	-2	0.664647	0	0.0389033
CDK1	chr10	62538328	-	24	GCCGCCGCGGAATAATAAGCC	P1P2	84	0.0788988	1.15833	0.0763694
CDK1	chr10	62538372	-	22	GTGTCTAGGGGACGGCCGA	P1P2	128	0.0222838	0.336364	0.105966
CDK1	chr10	62538382	-	24	GGGACGGCCGAGGGCCTCGGA	P1P2	138	1.02136	0.2125	0.435062
CDK1	chr10	62538399	-	23	GGAGGGCGAGTATTGAGGAA	P1P2	155	0.624423	0.26087	0.582612
CDK1	chr10	62538423	-	24	GGTCCTCTAAGAAGGCCGGAC	P1P2	179	0.07984	0.204167	0.0375053
CDK1	chr10	62538444	-	23	GGAGGTCAGGGATCTGCGCG	P1P2	200	0.677415	0.0173913	0.5895
CDK1	chr10	62538467	-	24	GCCCGGCTGGGCCTCGGGGGG	P1P2	223	0.0249637	0.0291667	0.00436604
CDK1	chr10	62538487	-	24	GCGGTGGGCAGGGCCTTCGCC	P1P2	243	0.00131133	0.0916667	0.0338333
CDK12	chr17	37617979	+	22	GTGAGAAGCCGACGGCCCG	P1P2	206	1.09562	0.0954545	0.359566
CDK12	chr17	37617986	+	24	GTCCAGGAAGTGAGAAGCCGA	P1P2	213	0.858713	0.129167	0.425602
CDK12	chr17	37618078	+	24	GGCAGTGGAGTTGCGAGACAA	P1P2	305	0.870157	0.2125	0.604431
CDK12	chr17	37618135	+	24	GCACCCTTCTACATGAGGTGG	P1P2	362	0.929495	0.0791667	0.0844373
CDK12	chr17	37618213	+	24	GcccaccAAAGCGCCCCGGGA	P1P2	440	0.548874	0	0.0319935
CDK12	chr17	37618328	+	23	GCCCCCATGTCTCTCTGAAT	P1P2	555	0.217517	0.591304	0.0453351
CDK12	chr17	37618472	+	22	GTCACCAACCCCATGTCTT	P1P2	699	0.656543	0.668182	0.0854145
CDK12	chr17	37618494	+	24	GTGCCCAGGGATGCTGCTTCG	P1P2	721	0.198533	1.66667	0.0334044
CDK12	chr17	37618045	-	23	GGGCCTGAGGACTGGCTCGG	P1P2	272	0.974885	1.4	0.206304
CDK12	chr17	37618278	-	25	GgggtgggtgggggtTGCTTTT	P1P2	505	-0.145265	0.004	0.0333095
CDK12	chr17	37618286	-	27	GgtgggggtTGCTTTTTGGAGTGC	P1P2	513	-0.297071	0.0333333	0.0192346
CDK12	chr17	37618288	-	24	GggtTGCTTTTTGGAGTGCTG	P1P2	515	-0.0294093	0.0458333	0.240128
CDK12	chr17	37618309	-	24	GGGAACTTTTTTCCCTTCTTC	P1P2	536	0.040579	0.270833	0.0460554
CDK12	chr17	37618361	-	24	GAGACATGGGGGCAAGAAGGA	P1P2	588	0.84395	0.670833	0.145784
CDK12	chr17	37618455	-	23	GCTTGGTATCGAAGCACAAG	P1P2	682	0.523821	0.373913	0.708136
CDK12	chr17	37618534	-	22	GGCACAGTTATCAAACCTT	P1P2	761	0.593366	1.76364	0.214696
CDK6	chr7	92463083	+	24	GAGGCTTCGTAAAGGAGGAGG	P2	151	-0.19757	0.716667	0.158237
CDK6	chr7	92463089	+	24	GCGATGGAGGCTTCGTAAAGG	P2	145	-0.0342578	0.791667	0.0593749
CDK6	chr7	92463106	+	24	GGAGCGCGCGGAGGGTAGCGA	P2	128	-0.0343605	0.7625	0.209824
CDK6	chr7	92463132	+	23	GGATTAAGCGGCTTGGGAGA	P2	102	-0.0285452	0.13913	0.366653
CDK6	chr7	92463240	+	23	GCGCCGCTCGCTCATCCCCG	P2	-6	-0.0662188	0.143478	0.737066
CDK6	chr7	92465678	+	24	GTGGGTGGGGTAAGTGGAGGG	P1	190	0.14073	0	0.024588
CDK6	chr7	92465693	+	24	GTCCGAGGCAGAACTGTGGGT	P1	175	0.925553	0	0.190329
CDK6	chr7	92465729	+	23	GGGGGTCCCGGGGGAGATCT	P1	139	0.636048	0	0.00263536
CDK6	chr7	92465739	+	24	GCTGCGGGGTGGGGGGTCCCG	P1	129	0.0435396	0	0.188987
CDK6	chr7	92463010	-	24	GTCCAGAATCATTGCACCTAA	P2	224	-0.126314	0.204167	0.156014
CDK6	chr7	92463228	-	23	GAAGCCGTCTTCGCGCGGAG	P2	6	-0.109554	0.191304	0.371832
CDK6	chr7	92463235	-	24	GTCTTCGCGCGGAGAGGTTGC	P2	-1	0.0765249	0.245833	0.0492724
CDK6	chr7	92463245	-	24	GGAGAGGTTGCAGGGGCCCCT	P2	-11	0.195983	0.279167	0.227118
CDK6	chr7	92463259	-	24	GGCCCCTCGGGGATGAGCGAG	P2	-25	0.159898	0.183333	0.0647063
CDK6	chr7	92465744	-	24	GCCAATCCCCCAGATCTCCCC	P1	124	0.243555	0	0.211421
CDK6	chr7	92465813	-	21	GAGGGGCCCAGTCGCGTC	P1	55	0.108534	0	0.0245677
CDK6	chr7	92465826	-	24	GTCGCGTCGGGCCTCCCGAGG	P1	42	0.495848	0	0.0149661
CDK6	chr7	92465843	-	24	GAGGGGGCTGCGAGTGTCAGT	P1	25	1.40943	0	0.401662
CDK6	chr7	92465877	-	24	GTGTCCGCGGCCTCGCGGAGC	P1	-9	0.51469	0	0.00738178
CDK6	chr7	92465929	-	24	GCACTCTCTCCGGCGAGGGGG	P1	-61	0.665017	0	0.0371138
CDKN1C	chr11	2906862	+	23	GAGTCCACCACCGGACAGCC	P1P2	133	0.319768	0	0.124665
CDKN1C	chr11	2906901	+	23	GGCTGCCGTCCGGACGAGAC	P1P2	94	0.69749	0	0.0484962
CDKN1C	chr11	2906930	+	23	GAGCTAGCCAGCAGGCATCG	P1P2	65	1.00083	0.0913043	0.0836707
CDKN1C	chr11	2906964	+	23	GTGCTCGAGGGGTGCCGGCC	P1P2	31	0.218894	0	0.00649158
[truncated: 16,381 more rows]
